# Supplementary material for: Dryinones: Structure Elucidation of Red Colorants from Submerged Cultures of Pleurotus dryinus
Source: J Nat Prod. 2025 Nov 3;88(11):2602–9. doi: 10.1021/acs.jnatprod.5c00926 (PMC12670701; doi:10.1021/acs.jnatprod.5c00926)
Supplement: Supplementary file 1 [file np5c00926_si_001.zip]

Archive with 447 entries (409 files):
- NMR Data Dryinone A (1)/
- NMR Data Dryinone A (1)/13C/
- NMR Data Dryinone A (1)/13C/acqu
- NMR Data Dryinone A (1)/13C/acqus
- NMR Data Dryinone A (1)/13C/adcInfo_TRX3.xml
- NMR Data Dryinone A (1)/13C/audita.txt
- NMR Data Dryinone A (1)/13C/cpdprg2
- NMR Data Dryinone A (1)/13C/fid
- NMR Data Dryinone A (1)/13C/format.temp
- NMR Data Dryinone A (1)/13C/pdata/
- NMR Data Dryinone A (1)/13C/pdata/1/
- NMR Data Dryinone A (1)/13C/pdata/1/1i
- NMR Data Dryinone A (1)/13C/pdata/1/1r
- NMR Data Dryinone A (1)/13C/pdata/1/auditp.txt
- NMR Data Dryinone A (1)/13C/pdata/1/email_Sep24-2024_700_NB_86_1.pdf
- NMR Data Dryinone A (1)/13C/pdata/1/intrng
- NMR Data Dryinone A (1)/13C/pdata/1/outd
- NMR Data Dryinone A (1)/13C/pdata/1/peaklist.xml
- NMR Data Dryinone A (1)/13C/pdata/1/peakrng
- NMR Data Dryinone A (1)/13C/pdata/1/peaks
- NMR Data Dryinone A (1)/13C/pdata/1/proc
- NMR Data Dryinone A (1)/13C/pdata/1/procs
- NMR Data Dryinone A (1)/13C/pdata/1/thumb.png
- NMR Data Dryinone A (1)/13C/pdata/1/title
- NMR Data Dryinone A (1)/13C/prosol_History
- NMR Data Dryinone A (1)/13C/pulseprogram
- NMR Data Dryinone A (1)/13C/pulseprogram.precomp
- NMR Data Dryinone A (1)/13C/scon2
- NMR Data Dryinone A (1)/13C/shimvalues
- NMR Data Dryinone A (1)/13C/specpar
- NMR Data Dryinone A (1)/13C/uxnmr.info
- NMR Data Dryinone A (1)/13C/uxnmr.par
- NMR Data Dryinone A (1)/13C/vtc_pid_settings
- NMR Data Dryinone A (1)/1H/
- NMR Data Dryinone A (1)/1H/acqu
- NMR Data Dryinone A (1)/1H/acqus
- NMR Data Dryinone A (1)/1H/adcInfo_TRX1.xml
- NMR Data Dryinone A (1)/1H/audita.txt
- NMR Data Dryinone A (1)/1H/fid
- NMR Data Dryinone A (1)/1H/format.temp
- NMR Data Dryinone A (1)/1H/pdata/
- NMR Data Dryinone A (1)/1H/pdata/1/
- NMR Data Dryinone A (1)/1H/pdata/1/1i
- NMR Data Dryinone A (1)/1H/pdata/1/1r
- NMR Data Dryinone A (1)/1H/pdata/1/auditp.txt
- NMR Data Dryinone A (1)/1H/pdata/1/email_Sep24-2024_700_NB_80_1.pdf
- NMR Data Dryinone A (1)/1H/pdata/1/intrng
- NMR Data Dryinone A (1)/1H/pdata/1/outd
- NMR Data Dryinone A (1)/1H/pdata/1/peaklist.xml
- NMR Data Dryinone A (1)/1H/pdata/1/peakrng
- NMR Data Dryinone A (1)/1H/pdata/1/peaks
- NMR Data Dryinone A (1)/1H/pdata/1/proc
- NMR Data Dryinone A (1)/1H/pdata/1/procs
- NMR Data Dryinone A (1)/1H/pdata/1/title
- NMR Data Dryinone A (1)/1H/pdata/1001/
- NMR Data Dryinone A (1)/1H/pdata/1001/1i
- NMR Data Dryinone A (1)/1H/pdata/1001/1r
- NMR Data Dryinone A (1)/1H/pdata/1001/assocs
- NMR Data Dryinone A (1)/1H/pdata/1001/auditp.txt
- NMR Data Dryinone A (1)/1H/pdata/1001/intrng
- NMR Data Dryinone A (1)/1H/pdata/1001/outd
- NMR Data Dryinone A (1)/1H/pdata/1001/proc
- NMR Data Dryinone A (1)/1H/pdata/1001/procs
- NMR Data Dryinone A (1)/1H/pdata/1001/title
- NMR Data Dryinone A (1)/1H/prosol_History
- NMR Data Dryinone A (1)/1H/pulseprogram
- NMR Data Dryinone A (1)/1H/pulseprogram.precomp
- NMR Data Dryinone A (1)/1H/scon2
- NMR Data Dryinone A (1)/1H/shimvalues
- NMR Data Dryinone A (1)/1H/specpar
- NMR Data Dryinone A (1)/1H/topshimreport
- NMR Data Dryinone A (1)/1H/uxnmr.info
- NMR Data Dryinone A (1)/1H/uxnmr.par
- NMR Data Dryinone A (1)/1H/vtc_pid_settings
- NMR Data Dryinone A (1)/1H 13C HMBC/
- NMR Data Dryinone A (1)/1H 13C HMBC/acqu
- NMR Data Dryinone A (1)/1H 13C HMBC/acqu2
- NMR Data Dryinone A (1)/1H 13C HMBC/acqu2s
- NMR Data Dryinone A (1)/1H 13C HMBC/acqus
- NMR Data Dryinone A (1)/1H 13C HMBC/adcInfo_TRX1.xml
- NMR Data Dryinone A (1)/1H 13C HMBC/audita.txt
- NMR Data Dryinone A (1)/1H 13C HMBC/EA
- NMR Data Dryinone A (1)/1H 13C HMBC/format.temp
- NMR Data Dryinone A (1)/1H 13C HMBC/gpnam1
- NMR Data Dryinone A (1)/1H 13C HMBC/gpnam3
- NMR Data Dryinone A (1)/1H 13C HMBC/gpnam4
- NMR Data Dryinone A (1)/1H 13C HMBC/gpnam5
- NMR Data Dryinone A (1)/1H 13C HMBC/gpnam6
- NMR Data Dryinone A (1)/1H 13C HMBC/pdata/
- NMR Data Dryinone A (1)/1H 13C HMBC/pdata/1/
- NMR Data Dryinone A (1)/1H 13C HMBC/pdata/1/2rr
- NMR Data Dryinone A (1)/1H 13C HMBC/pdata/1/assocs
- NMR Data Dryinone A (1)/1H 13C HMBC/pdata/1/auditp.txt
- NMR Data Dryinone A (1)/1H 13C HMBC/pdata/1/clevels
- NMR Data Dryinone A (1)/1H 13C HMBC/pdata/1/curdat2
- NMR Data Dryinone A (1)/1H 13C HMBC/pdata/1/email_Sep24-2024_700_NB_84_1.pdf
- NMR Data Dryinone A (1)/1H 13C HMBC/pdata/1/outd
- NMR Data Dryinone A (1)/1H 13C HMBC/pdata/1/portf
- NMR Data Dryinone A (1)/1H 13C HMBC/pdata/1/proc
- NMR Data Dryinone A (1)/1H 13C HMBC/pdata/1/proc2
- NMR Data Dryinone A (1)/1H 13C HMBC/pdata/1/proc2s
- NMR Data Dryinone A (1)/1H 13C HMBC/pdata/1/procs
- NMR Data Dryinone A (1)/1H 13C HMBC/pdata/1/thumb.png
- NMR Data Dryinone A (1)/1H 13C HMBC/pdata/1/title
- NMR Data Dryinone A (1)/1H 13C HMBC/pdata/99/
- NMR Data Dryinone A (1)/1H 13C HMBC/pdata/99/1r
- NMR Data Dryinone A (1)/1H 13C HMBC/pdata/99/auditp.txt
- NMR Data Dryinone A (1)/1H 13C HMBC/pdata/99/outd
- NMR Data Dryinone A (1)/1H 13C HMBC/pdata/99/proc
- NMR Data Dryinone A (1)/1H 13C HMBC/pdata/99/procs
- NMR Data Dryinone A (1)/1H 13C HMBC/pdata/99/used_from
- NMR Data Dryinone A (1)/1H 13C HMBC/prosol_History
- NMR Data Dryinone A (1)/1H 13C HMBC/pulseprogram
- NMR Data Dryinone A (1)/1H 13C HMBC/pulseprogram.precomp
- NMR Data Dryinone A (1)/1H 13C HMBC/scon2
- NMR Data Dryinone A (1)/1H 13C HMBC/ser
- NMR Data Dryinone A (1)/1H 13C HMBC/shimvalues
- NMR Data Dryinone A (1)/1H 13C HMBC/specpar
- NMR Data Dryinone A (1)/1H 13C HMBC/spnam7
- NMR Data Dryinone A (1)/1H 13C HMBC/uxnmr.info
- NMR Data Dryinone A (1)/1H 13C HMBC/uxnmr.par
- NMR Data Dryinone A (1)/1H 13C HMBC/vtc_pid_settings
- NMR Data Dryinone A (1)/1H 13C HMBC 25NUS/
- NMR Data Dryinone A (1)/1H 13C HMBC 25NUS/acqu
- NMR Data Dryinone A (1)/1H 13C HMBC 25NUS/acqu2
- NMR Data Dryinone A (1)/1H 13C HMBC 25NUS/acqu2s
- NMR Data Dryinone A (1)/1H 13C HMBC 25NUS/acqus
- NMR Data Dryinone A (1)/1H 13C HMBC 25NUS/adcInfo_TRX1.xml
- NMR Data Dryinone A (1)/1H 13C HMBC 25NUS/audita.txt
- NMR Data Dryinone A (1)/1H 13C HMBC 25NUS/EA
- NMR Data Dryinone A (1)/1H 13C HMBC 25NUS/format.ased
- NMR Data Dryinone A (1)/1H 13C HMBC 25NUS/format.temp
- NMR Data Dryinone A (1)/1H 13C HMBC 25NUS/gpnam1
- NMR Data Dryinone A (1)/1H 13C HMBC 25NUS/gpnam3
- NMR Data Dryinone A (1)/1H 13C HMBC 25NUS/gpnam4
- NMR Data Dryinone A (1)/1H 13C HMBC 25NUS/gpnam5
- NMR Data Dryinone A (1)/1H 13C HMBC 25NUS/gpnam6
- NMR Data Dryinone A (1)/1H 13C HMBC 25NUS/nuslist
- NMR Data Dryinone A (1)/1H 13C HMBC 25NUS/pdata/
- NMR Data Dryinone A (1)/1H 13C HMBC 25NUS/pdata/1/
- NMR Data Dryinone A (1)/1H 13C HMBC 25NUS/pdata/1/2rr
- NMR Data Dryinone A (1)/1H 13C HMBC 25NUS/pdata/1/auditp.txt
- NMR Data Dryinone A (1)/1H 13C HMBC 25NUS/pdata/1/clevels
- NMR Data Dryinone A (1)/1H 13C HMBC 25NUS/pdata/1/curdat2
- NMR Data Dryinone A (1)/1H 13C HMBC 25NUS/pdata/1/outd
- NMR Data Dryinone A (1)/1H 13C HMBC 25NUS/pdata/1/proc
- NMR Data Dryinone A (1)/1H 13C HMBC 25NUS/pdata/1/proc2
- NMR Data Dryinone A (1)/1H 13C HMBC 25NUS/pdata/1/proc2s
- NMR Data Dryinone A (1)/1H 13C HMBC 25NUS/pdata/1/procs
- NMR Data Dryinone A (1)/1H 13C HMBC 25NUS/pdata/1/thumb.png
- NMR Data Dryinone A (1)/1H 13C HMBC 25NUS/pdata/1/title
- NMR Data Dryinone A (1)/1H 13C HMBC 25NUS/pulseprogram
- NMR Data Dryinone A (1)/1H 13C HMBC 25NUS/pulseprogram.precomp
- NMR Data Dryinone A (1)/1H 13C HMBC 25NUS/scon2
- NMR Data Dryinone A (1)/1H 13C HMBC 25NUS/ser
- NMR Data Dryinone A (1)/1H 13C HMBC 25NUS/shimvalues
- NMR Data Dryinone A (1)/1H 13C HMBC 25NUS/specpar
- NMR Data Dryinone A (1)/1H 13C HMBC 25NUS/spnam7
- NMR Data Dryinone A (1)/1H 13C HMBC 25NUS/uxnmr.info
- NMR Data Dryinone A (1)/1H 13C HMBC 25NUS/uxnmr.par
- NMR Data Dryinone A (1)/1H 13C HMBC 25NUS/vtc_pid_settings
- NMR Data Dryinone A (1)/1H 13C HMBC 50NUS/
- NMR Data Dryinone A (1)/1H 13C HMBC 50NUS/acqu
- NMR Data Dryinone A (1)/1H 13C HMBC 50NUS/acqu2
- NMR Data Dryinone A (1)/1H 13C HMBC 50NUS/acqu2s
- NMR Data Dryinone A (1)/1H 13C HMBC 50NUS/acqus
- NMR Data Dryinone A (1)/1H 13C HMBC 50NUS/adcInfo_TRX1.xml
- NMR Data Dryinone A (1)/1H 13C HMBC 50NUS/audita.txt
- NMR Data Dryinone A (1)/1H 13C HMBC 50NUS/EA
- NMR Data Dryinone A (1)/1H 13C HMBC 50NUS/format.temp
- NMR Data Dryinone A (1)/1H 13C HMBC 50NUS/gpnam1
- NMR Data Dryinone A (1)/1H 13C HMBC 50NUS/gpnam3
- NMR Data Dryinone A (1)/1H 13C HMBC 50NUS/gpnam4
- NMR Data Dryinone A (1)/1H 13C HMBC 50NUS/gpnam5
- NMR Data Dryinone A (1)/1H 13C HMBC 50NUS/gpnam6
- NMR Data Dryinone A (1)/1H 13C HMBC 50NUS/nuslist
- NMR Data Dryinone A (1)/1H 13C HMBC 50NUS/pdata/
- NMR Data Dryinone A (1)/1H 13C HMBC 50NUS/pdata/1/
- NMR Data Dryinone A (1)/1H 13C HMBC 50NUS/pdata/1/2rr
- NMR Data Dryinone A (1)/1H 13C HMBC 50NUS/pdata/1/auditp.txt
- NMR Data Dryinone A (1)/1H 13C HMBC 50NUS/pdata/1/clevels
- NMR Data Dryinone A (1)/1H 13C HMBC 50NUS/pdata/1/curdat2
- NMR Data Dryinone A (1)/1H 13C HMBC 50NUS/pdata/1/mem.par
- NMR Data Dryinone A (1)/1H 13C HMBC 50NUS/pdata/1/outd
- NMR Data Dryinone A (1)/1H 13C HMBC 50NUS/pdata/1/proc
- NMR Data Dryinone A (1)/1H 13C HMBC 50NUS/pdata/1/proc2
- NMR Data Dryinone A (1)/1H 13C HMBC 50NUS/pdata/1/proc2s
- NMR Data Dryinone A (1)/1H 13C HMBC 50NUS/pdata/1/procs
- NMR Data Dryinone A (1)/1H 13C HMBC 50NUS/pdata/1/thumb.png
- NMR Data Dryinone A (1)/1H 13C HMBC 50NUS/pdata/1/title
- NMR Data Dryinone A (1)/1H 13C HMBC 50NUS/pulseprogram
- NMR Data Dryinone A (1)/1H 13C HMBC 50NUS/pulseprogram.precomp
- NMR Data Dryinone A (1)/1H 13C HMBC 50NUS/scon2
- NMR Data Dryinone A (1)/1H 13C HMBC 50NUS/ser
- NMR Data Dryinone A (1)/1H 13C HMBC 50NUS/shimvalues
- NMR Data Dryinone A (1)/1H 13C HMBC 50NUS/specpar
- NMR Data Dryinone A (1)/1H 13C HMBC 50NUS/spnam7
- NMR Data Dryinone A (1)/1H 13C HMBC 50NUS/uxnmr.info
- NMR Data Dryinone A (1)/1H 13C HMBC 50NUS/uxnmr.par
- NMR Data Dryinone A (1)/1H 13C HMBC 50NUS/vtc_pid_settings
- NMR Data Dryinone A (1)/1H 13C HSQC/
- NMR Data Dryinone A (1)/1H 13C HSQC/acqu
- NMR Data Dryinone A (1)/1H 13C HSQC/acqu2
- NMR Data Dryinone A (1)/1H 13C HSQC/acqu2s
- NMR Data Dryinone A (1)/1H 13C HSQC/acqus
- NMR Data Dryinone A (1)/1H 13C HSQC/adcInfo_TRX1.xml
- NMR Data Dryinone A (1)/1H 13C HSQC/audita.txt
- NMR Data Dryinone A (1)/1H 13C HSQC/cpdprg2
- NMR Data Dryinone A (1)/1H 13C HSQC/EA
- NMR Data Dryinone A (1)/1H 13C HSQC/format.temp
- NMR Data Dryinone A (1)/1H 13C HSQC/gpnam1
- NMR Data Dryinone A (1)/1H 13C HSQC/gpnam2
- NMR Data Dryinone A (1)/1H 13C HSQC/gpnam3
- NMR Data Dryinone A (1)/1H 13C HSQC/gpnam4
- NMR Data Dryinone A (1)/1H 13C HSQC/pdata/
- NMR Data Dryinone A (1)/1H 13C HSQC/pdata/1/
- NMR Data Dryinone A (1)/1H 13C HSQC/pdata/1/2ii
- NMR Data Dryinone A (1)/1H 13C HSQC/pdata/1/2ir
- NMR Data Dryinone A (1)/1H 13C HSQC/pdata/1/2ri
- NMR Data Dryinone A (1)/1H 13C HSQC/pdata/1/2rr
- NMR Data Dryinone A (1)/1H 13C HSQC/pdata/1/auditp.txt
- NMR Data Dryinone A (1)/1H 13C HSQC/pdata/1/clevels
- NMR Data Dryinone A (1)/1H 13C HSQC/pdata/1/curdat2
- NMR Data Dryinone A (1)/1H 13C HSQC/pdata/1/outd
- NMR Data Dryinone A (1)/1H 13C HSQC/pdata/1/proc
- NMR Data Dryinone A (1)/1H 13C HSQC/pdata/1/proc2
- NMR Data Dryinone A (1)/1H 13C HSQC/pdata/1/proc2s
- NMR Data Dryinone A (1)/1H 13C HSQC/pdata/1/procs
- NMR Data Dryinone A (1)/1H 13C HSQC/pdata/1/thumb.png
- NMR Data Dryinone A (1)/1H 13C HSQC/pdata/1/title
- NMR Data Dryinone A (1)/1H 13C HSQC/prosol_History
- NMR Data Dryinone A (1)/1H 13C HSQC/pulseprogram
- NMR Data Dryinone A (1)/1H 13C HSQC/pulseprogram.precomp
- NMR Data Dryinone A (1)/1H 13C HSQC/scon2
- NMR Data Dryinone A (1)/1H 13C HSQC/ser
- NMR Data Dryinone A (1)/1H 13C HSQC/shimvalues
- NMR Data Dryinone A (1)/1H 13C HSQC/specpar
- NMR Data Dryinone A (1)/1H 13C HSQC/spnam14
- NMR Data Dryinone A (1)/1H 13C HSQC/spnam18
- NMR Data Dryinone A (1)/1H 13C HSQC/spnam3
- NMR Data Dryinone A (1)/1H 13C HSQC/spnam31
- NMR Data Dryinone A (1)/1H 13C HSQC/spnam7
- NMR Data Dryinone A (1)/1H 13C HSQC/uxnmr.info
- NMR Data Dryinone A (1)/1H 13C HSQC/uxnmr.par
- NMR Data Dryinone A (1)/1H 13C HSQC/vtc_pid_settings
- NMR Data Dryinone A (1)/1H 13S HSQC 2/
- NMR Data Dryinone A (1)/1H 13S HSQC 2/acqu
- NMR Data Dryinone A (1)/1H 13S HSQC 2/acqu2
- NMR Data Dryinone A (1)/1H 13S HSQC 2/acqu2s
- NMR Data Dryinone A (1)/1H 13S HSQC 2/acqus
- NMR Data Dryinone A (1)/1H 13S HSQC 2/adcInfo_TRX1.xml
- NMR Data Dryinone A (1)/1H 13S HSQC 2/audita.txt
- NMR Data Dryinone A (1)/1H 13S HSQC 2/cpdprg2
- NMR Data Dryinone A (1)/1H 13S HSQC 2/EA
- NMR Data Dryinone A (1)/1H 13S HSQC 2/format.temp
- NMR Data Dryinone A (1)/1H 13S HSQC 2/gpnam1
- NMR Data Dryinone A (1)/1H 13S HSQC 2/gpnam2
- NMR Data Dryinone A (1)/1H 13S HSQC 2/pdata/
- NMR Data Dryinone A (1)/1H 13S HSQC 2/pdata/1/
- NMR Data Dryinone A (1)/1H 13S HSQC 2/pdata/1/2ii
- NMR Data Dryinone A (1)/1H 13S HSQC 2/pdata/1/2ir
- NMR Data Dryinone A (1)/1H 13S HSQC 2/pdata/1/2ri
- NMR Data Dryinone A (1)/1H 13S HSQC 2/pdata/1/2rr
- NMR Data Dryinone A (1)/1H 13S HSQC 2/pdata/1/auditp.txt
- NMR Data Dryinone A (1)/1H 13S HSQC 2/pdata/1/clevels
- NMR Data Dryinone A (1)/1H 13S HSQC 2/pdata/1/curdat2
- NMR Data Dryinone A (1)/1H 13S HSQC 2/pdata/1/outd
- NMR Data Dryinone A (1)/1H 13S HSQC 2/pdata/1/proc
- NMR Data Dryinone A (1)/1H 13S HSQC 2/pdata/1/proc2
- NMR Data Dryinone A (1)/1H 13S HSQC 2/pdata/1/proc2s
- NMR Data Dryinone A (1)/1H 13S HSQC 2/pdata/1/procs
- NMR Data Dryinone A (1)/1H 13S HSQC 2/pdata/1/thumb.png
- NMR Data Dryinone A (1)/1H 13S HSQC 2/pdata/1/title
- NMR Data Dryinone A (1)/1H 13S HSQC 2/prosol_History
- NMR Data Dryinone A (1)/1H 13S HSQC 2/pulseprogram
- NMR Data Dryinone A (1)/1H 13S HSQC 2/pulseprogram.precomp
- NMR Data Dryinone A (1)/1H 13S HSQC 2/scon2
- NMR Data Dryinone A (1)/1H 13S HSQC 2/ser
- NMR Data Dryinone A (1)/1H 13S HSQC 2/shimvalues
- NMR Data Dryinone A (1)/1H 13S HSQC 2/specpar
- NMR Data Dryinone A (1)/1H 13S HSQC 2/spnam14
- NMR Data Dryinone A (1)/1H 13S HSQC 2/spnam3
- NMR Data Dryinone A (1)/1H 13S HSQC 2/spnam31
- NMR Data Dryinone A (1)/1H 13S HSQC 2/spnam7
- NMR Data Dryinone A (1)/1H 13S HSQC 2/uxnmr.info
- NMR Data Dryinone A (1)/1H 13S HSQC 2/uxnmr.par
- NMR Data Dryinone A (1)/1H 13S HSQC 2/vtc_pid_settings
- NMR Data Dryinone A (1)/1H 15N HMBC/
- NMR Data Dryinone A (1)/1H 15N HMBC/acqu
- NMR Data Dryinone A (1)/1H 15N HMBC/acqu2
- NMR Data Dryinone A (1)/1H 15N HMBC/acqu2s
- NMR Data Dryinone A (1)/1H 15N HMBC/acqus
- NMR Data Dryinone A (1)/1H 15N HMBC/adcInfo_TRX1.xml
- NMR Data Dryinone A (1)/1H 15N HMBC/audita.txt
- NMR Data Dryinone A (1)/1H 15N HMBC/EA
- NMR Data Dryinone A (1)/1H 15N HMBC/format.temp
- NMR Data Dryinone A (1)/1H 15N HMBC/gpnam1
- NMR Data Dryinone A (1)/1H 15N HMBC/gpnam2
- NMR Data Dryinone A (1)/1H 15N HMBC/gpnam3
- NMR Data Dryinone A (1)/1H 15N HMBC/pdata/
[truncated: 147 more entries]
