# Supplementary material for: Dryinones: Structure Elucidation of Red Colorants from Submerged Cultures of Pleurotus dryinus
Source: J Nat Prod. 2025 Nov 3;88(11):2602–9. doi: 10.1021/acs.jnatprod.5c00926 (PMC12670701; doi:10.1021/acs.jnatprod.5c00926)
Supplement: Supplementary file 1 [file np5c00926_si_001.zip › NMR Data Dryinone A (1)/13C/pdata/1/auditp.txt]

##TITLE= Audit trail, TopSpin 4.1.3
##JCAMPDX= 5.01
##ORIGIN= Bruker BioSpin GmbH
##OWNER= nmrsu
$$ C:/Spektren/Hausmann/data/nmrsu/nmr/Sep24-2024_700_NB/86/pdata/1/auditp.txt
##AUDIT TRAIL=  $$ (NUMBER, WHEN, WHO, WHERE, PROCESS, VERSION, WHAT)
(   1,<2024-09-24 14:34:53.352 +0000>,<CZC1249Y2W\nmrsu>,<CZC1249Y2W>,<go4>,<TopSpin 4.1.3>,
      <acquisition in progress>)
(   2,<2024-09-24 17:08:55.607 +0200>,<nmrsu>,<CZC1249Y2W>,<proc1d>,<TopSpin 4.1.3>,
      <Start of raw data processing
       efp LB = 1 FT_mod = 6 PKNL = 1 PHC0 = 0 PHC1 = 0 SI = 32K 
       data hash MD5: 32K
       CB 9A F4 72 53 92 78 D3 8E F2 61 75 66 F2 12 BF>)
(   3,<2024-09-24 17:09:12.184 +0200>,<nmrsu>,<CZC1249Y2W>,<proc1d>,<TopSpin 4.1.3>,
      <pk fgphup PHC0 = 145.2491 PHC1 = -298.4 
       data hash MD5: 32K
       29 F9 63 B9 AC 5A 4C C9 E6 B2 E9 CF D7 3C 85 93>)
(   4,<2024-09-24 17:23:43.456 +0200>,<nmrsu/nmrsu>,<CZC1249Y2W>,<proc1d>,<TopSpin 4.1.3>,
      <Start of raw data processing
       ef LB = 1 FT_mod = 6 PKNL = 1 SI = 32K 
       data hash MD5: 32K
       E7 47 0F 9D 0A 9B 52 40 3B FE 81 2E 01 24 82 BD>)
(   5,<2024-09-24 17:23:43.624 +0200>,<nmrsu/nmrsu>,<CZC1249Y2W>,<proc1d>,<TopSpin 4.1.3>,
      <apk 
       data hash MD5: 32K
       08 55 3D 16 41 21 40 E2 0D AE 88 BE 89 C2 06 E3>)
(   6,<2024-09-24 17:23:43.748 +0200>,<nmrsu/nmrsu>,<CZC1249Y2W>,<proc1d>,<TopSpin 4.1.3>,
      <abs ABSG = 5 
       data hash MD5: 32K
       C5 DC 64 F3 72 68 2A 9F C4 AF 91 DF 3A 83 44 15>)
(   7,<2024-09-24 17:23:43.810 +0200>,<nmrsu/nmrsu>,<CZC1249Y2W>,<peak>,<TopSpin 4.1.3>,
      <1D Peak picking
       data hash MD5: 32K
       C5 DC 64 F3 72 68 2A 9F C4 AF 91 DF 3A 83 44 15>)
(   8,<2024-09-24 17:23:44.752 +0200>,<nmrsu/nmrsu>,<CZC1249Y2W>,<xwish3>,<TopSpin 4.1.3>,
      <ICON-NMR User ID: nmrsu
       data hash MD5: 32K
       C5 DC 64 F3 72 68 2A 9F C4 AF 91 DF 3A 83 44 15>)
(   9,<2024-09-24 17:24:11.142 +0200>,<nmrsu>,<CZC1249Y2W>,<proc1d>,<TopSpin 4.1.3>,
      <Start of raw data processing
       efp LB = 1 FT_mod = 6 PKNL = 1 PHC0 = -175.8903 PHC1 = 148.35 SI = 128K 
       data hash MD5: 128K
       29 51 38 53 71 2C 72 A3 AA E8 83 F6 71 E0 84 E1>)
(  10,<2024-09-24 17:24:23.390 +0200>,<nmrsu>,<CZC1249Y2W>,<proc1d>,<TopSpin 4.1.3>,
      <pk fgphup PHC0 = -36.26081 PHC1 = -448.8 
       data hash MD5: 128K
       84 D7 C5 F4 74 6F A5 49 63 9C 4C 27 6A 70 76 C8>)
(  11,<2024-09-24 17:24:53.173 +0200>,<nmrsu>,<CZC1249Y2W>,<dataserver>,<TopSpin 4.1.3>,
      <Start of interactive peak picking
       data hash MD5: 128K
       84 D7 C5 F4 74 6F A5 49 63 9C 4C 27 6A 70 76 C8>)
(  12,<2024-09-24 17:25:09.911 +0200>,<nmrsu>,<CZC1249Y2W>,<dataserver>,<TopSpin 4.1.3>,
      <All peaks removed
       data hash MD5: 128K
       84 D7 C5 F4 74 6F A5 49 63 9C 4C 27 6A 70 76 C8>)
(  13,<2024-09-24 17:25:09.924 +0200>,<nmrsu>,<CZC1249Y2W>,<dataserver>,<TopSpin 4.1.3>,
      <End of interactive peak picking
       data hash MD5: 128K
       84 D7 C5 F4 74 6F A5 49 63 9C 4C 27 6A 70 76 C8>)
(  14,<2024-09-24 17:25:59.072 +0200>,<nmrsu>,<CZC1249Y2W>,<dataserver>,<TopSpin 4.1.3>,
      <Spectrum calibrated, SF was set. Old value: 176.085546 New value: 176.085269. Peak list modified: Yes
       data hash MD5: 128K
       84 D7 C5 F4 74 6F A5 49 63 9C 4C 27 6A 70 76 C8>)
(  15,<2024-09-24 17:25:59.078 +0200>,<nmrsu>,<CZC1249Y2W>,<dataserver>,<TopSpin 4.1.3>,
      <Spectrum calibrated, OFFSET was set. Old value: 218.313700 New value: 219.890013. Peak list modified: Yes
       data hash MD5: 128K
       84 D7 C5 F4 74 6F A5 49 63 9C 4C 27 6A 70 76 C8>)
(  16,<2024-09-24 17:26:28.917 +0200>,<nmrsu>,<CZC1249Y2W>,<dataserver>,<TopSpin 4.1.3>,
      <Start of interactive peak picking
       data hash MD5: 128K
       84 D7 C5 F4 74 6F A5 49 63 9C 4C 27 6A 70 76 C8>)
(  17,<2024-09-24 17:26:48.012 +0200>,<nmrsu>,<CZC1249Y2W>,<peak>,<TopSpin 4.1.3>,
      <1D Peak picking
       data hash MD5: 128K
       84 D7 C5 F4 74 6F A5 49 63 9C 4C 27 6A 70 76 C8>)
(  18,<2024-09-24 17:26:51.455 +0200>,<nmrsu>,<CZC1249Y2W>,<dataserver>,<TopSpin 4.1.3>,
      <End of interactive peak picking
       data hash MD5: 128K
       84 D7 C5 F4 74 6F A5 49 63 9C 4C 27 6A 70 76 C8>)
(  19,<2024-09-24 17:27:20.239 +0200>,<nmrsu>,<CZC1249Y2W>,<proc1d>,<TopSpin 4.1.3>,
      <abs ABSG = 5 
       data hash MD5: 128K
       8B 15 6E E1 1D 4A 1F 19 88 6D 45 06 8C 3B 61 A6>)
##END=

$$ hash MD5
$$ AC FE 9C C7 34 AF 59 58 85 D2 62 CD 70 74 96 D1
