# Supplementary material for: Dryinones: Structure Elucidation of Red Colorants from Submerged Cultures of Pleurotus dryinus
Source: J Nat Prod. 2025 Nov 3;88(11):2602–9. doi: 10.1021/acs.jnatprod.5c00926 (PMC12670701; doi:10.1021/acs.jnatprod.5c00926)
Supplement: Supplementary file 1 [file np5c00926_si_001.zip › NMR Data Dryinone A (1)/13C/pdata/1/peaklist.xml]

<?xml version="1.0" encoding="UTF-8"?>
<PeakList modified="2024-09-24T17:26:48">
  <PeakList1D>
    <PeakList1DHeader creator="nmrsu" date="2024-09-24T17:26:48" expNo="86" name="Sep24-2024_700_NB" owner="" procNo="1" source="C:/Spektren/Hausmann/data/nmrsu/nmr">
      <PeakPickDetails>F1=187.112122ppm, F2=21.233494ppm, MI=0.19cm, MAXI=2.59cm, PC=1.400
      </PeakPickDetails>
    </PeakList1DHeader>
    <Peak1D F1="185.472443" intensity="0.3647217" type="0"/>
    <Peak1D F1="183.225327" intensity="0.312572" type="0"/>
    <Peak1D F1="174.163498" intensity="0.3745706" type="0"/>
    <Peak1D F1="173.567368" intensity="0.2707426" type="0"/>
    <Peak1D F1="150.019058" intensity="0.3136144" type="0"/>
    <Peak1D F1="147.312744" intensity="0.2456348" type="0"/>
    <Peak1D F1="147.241562" intensity="0.4647211" type="0"/>
    <Peak1D F1="138.687698" intensity="0.3198579" type="0"/>
    <Peak1D F1="137.841064" intensity="0.3022201" type="0"/>
    <Peak1D F1="137.676819" intensity="0.2574053" type="0"/>
    <Peak1D F1="137.610718" intensity="0.3548189" type="0"/>
    <Peak1D F1="130.54834" intensity="1.363107" type="0"/>
    <Peak1D F1="129.785965" intensity="1.498037" type="0"/>
    <Peak1D F1="128.30275" intensity="0.6647978" type="0"/>
    <Peak1D F1="126.137024" intensity="0.4610893" type="0"/>
    <Peak1D F1="100.190926" intensity="0.4511319" type="0"/>
    <Peak1D F1="77.527969" intensity="0.7537217" type="0"/>
    <Peak1D F1="76.115273" intensity="0.7968383" type="0"/>
    <Peak1D F1="72.042786" intensity="0.7992303" type="0"/>
    <Peak1D F1="57.575203" intensity="0.5195416" type="0"/>
    <Peak1D F1="49.564266" intensity="2.147809" type="0"/>
    <Peak1D F1="48.834278" intensity="2.232296" type="0"/>
    <Peak1D F1="38.046223" intensity="0.6445991" type="0"/>
    <Peak1D F1="30.566967" intensity="0.5785185" type="0"/>
    <Peak1D F1="22.428371" intensity="0.740567" type="0"/>
  </PeakList1D>
</PeakList>
