# Supplementary material for: Dryinones: Structure Elucidation of Red Colorants from Submerged Cultures of Pleurotus dryinus
Source: J Nat Prod. 2025 Nov 3;88(11):2602–9. doi: 10.1021/acs.jnatprod.5c00926 (PMC12670701; doi:10.1021/acs.jnatprod.5c00926)
Supplement: Supplementary file 1 [file np5c00926_si_001.zip › NMR Data Dryinone A (1)/13C/pdata/1/peakrng]

P    #regions in PPM
# 2024-09-24 17:26:51 +0200  nmrsu@CZC1249Y2W
# low field   high field   mi   maxi
  187.1121249437225  21.23349423364114  0.195  2.589  # for region 1
