# Supplementary material for: Dryinones: Structure Elucidation of Red Colorants from Submerged Cultures of Pleurotus dryinus
Source: J Nat Prod. 2025 Nov 3;88(11):2602–9. doi: 10.1021/acs.jnatprod.5c00926 (PMC12670701; doi:10.1021/acs.jnatprod.5c00926)
Supplement: Supplementary file 1 [file np5c00926_si_001.zip › NMR Data Dryinone A (1)/13C/uxnmr.info]

CONFIGURATION INFORMATION
=========================

Path         : /opt/topspin/conf/instr/spect/uxnmr.info
Date         : Fri Jul 12 11:57:45 2024
Release      : TopSpin 4.1.3
Installed in : /opt/topspin
Host         : BladeEpu
OS           : CentOS Linux release 7.2.1511 (Core) 
SPECTR-OS    : Version 4.1.156.20210628
CPU          : Intel(R) Core(TM) i5-8400H CPU @ 2.50GHz (8 cores at 3920 MHz with Hyperthreading)
User         : root (root)
System       : Avance Neo 700 NMR spectrometer
1H-frequency : 700.28 MHz
Description  : Avance Neo
Bruker Order : 446083
Configured in: BladeEpu:/opt/topspin/conf/instr/spect

AQ-Rack:
- SCU: AV4I SCU SYSTEM CONTROL UNIT Z162978/00711 ECL 02.00
- {EPU}: AV4I SCU SYSTEM CONTROL UNIT Z162978/00711 ECL 02.00
- {GTU}: AV4I SCU SYSTEM CONTROL UNIT Z162978/00711 ECL 02.00
  Location: slot 7 in rack 1
  Connection: at IP 192.168.180.18 via PCIe #4
  Firmware Version: 20210312125813
  - Gradient resolution: 1.0 us
  Devices: MTD at /dev/mtd11, RTD at /dev/bbu/rtd4.4, GPROC at /dev/bbu/gproc4.7
  Sequencer: GCube, TCube
  - GCube1
  - TCube1
- TRX 1200: AV4 TRANSCEIVER 1200 Z148391/06825 ECL 02.05
  Location: slot 3 in rack 1
  Connection: at IP 192.168.180.38 via PCIe #9
  Firmware Version: 20210312121750
  Devices: MTD at /dev/mtd20, DRX at /dev/bbu/drx9.5, RTD at /dev/bbu/rtd9.4
  Sequencer: FCube
  - FCube1
- TRX 1200: AV4 TRANSCEIVER 1200 Z148391/06826 ECL 02.05
  Location: slot 4 in rack 1
  Connection: at IP 192.168.180.46 via PCIe #11
  Firmware Version: 20210312121750
  Devices: MTD at /dev/mtd29, DRX at /dev/bbu/drx11.5, RTD at /dev/bbu/rtd11.4
  Sequencer: FCube
  - FCube2
- TRX 1200: AV4 TRANSCEIVER 1200 Z148391/06827 ECL 02.05
  Location: slot 5 in rack 1
  Connection: at IP 192.168.180.54 via PCIe #13
  Firmware Version: 20210312121750
  Devices: MTD at /dev/mtd38, DRX at /dev/bbu/drx13.5, RTD at /dev/bbu/rtd13.4
  Sequencer: FCube
  - FCube3
- TRX 1200: AV4 TRANSCEIVER 1200 Z148391/06828 ECL 02.05
  Location: slot 6 in rack 1
  Connection: at IP 192.168.180.14 via PCIe #3
  Firmware Version: 20210312121750
  Devices: MTD at /dev/mtd2, DRX at /dev/bbu/drx3.5, RTD at /dev/bbu/rtd3.4
  Sequencer: FCube
  - FCube4
- PSM-A: AV4 PSM-A Z149510/02813 ECL 03.01
- HPPR/2 COVER2: HPPR/2 Cover2N Z178831/00202 ECL 00.00
  HPPR2: - HPPR/2 preamplifier connected via AqRack
      Type      : HPPR/2
      Controller: Cover/2
                  no LED display for tuning and matching
      Module  1 : HPLNA 1H19F (reflection meter with CRP-Bias capability)
                  PN=Z103206, SN=00485 from 20210601
      Module  2 : 2H
                  PN=Z003474, SN=00543 from 20210125
      Module  3 : HPLNA BB31P (reflection meter without CRP-Bias capability)
                  PN=Z111094, SN=00285 from 20210426
      Module  4 : 13C/79Br
                  PN=Z003525, SN=00430 from 20210208
      Module  5 : 15N
                  PN=Z003531, SN=00424 from 20210209
  
- HPLNA 1H19F: HPLNA 1H MODULE 700 Z103206/00485 ECL 06.05
- 2H: HPPR/2 2H MODULE 700 Z003474/00543 ECL 07.00
- HPLNA BB31P: HPLNA XBB 31P MODULE 700 Z111094/00285 ECL 05.03
- 13C/79Br: HPPR/2 13C MODULE 700 Z003525/00430 ECL 08.00
- 15N: HPPR/2 15N MODULE 700 Z003531/00424 ECL 07.02
- RACK: AV4I AQS CHASSIS Z175600/00410 ECL 00.00
- PSM-48V: AV4 PSM-48V Z149850/04559 ECL 01.02
- PSM-D: AV4 PSM-D Z149520/02641 ECL 01.01
- FANTRAY: AV4I AQS FAN TRAY Z175900/00325 ECL 00.00
- REF 1200: AV4 REFERENCE 1200 Z148270/02419 ECL 02.02


Transmitters at the spectrometer subnet:
----------------------------------------
BLA-W148223-000117 W148223/000117 ECL 22:
- TCP/IP address = 192.168.99.12
- Firmware VS    = 20201119
- Amplifier      = AV4 BLABBH2H 500/100/250 700-900: W148223/000117 ECL 22
- Controller     = BLA CONTROL BOARD 7: W133936/025329 ECL 40
BLA-W144059-000556 W144059/000556 ECL 11:
- TCP/IP address = 192.168.99.10
- Firmware VS    = 20210223
- Amplifier      = AV4 BLABB500 15-600: W144059/000556 ECL 11
- Controller     = BLA CONTROL BOARD 7: W133936/025366 ECL 40
LTRX Z109891/00442 ECL 02.02:
- TCP/IP address = 192.168.99.11
- Amplifier      = BSMS/2 LOCK TRANSCEIVER 700: Z109891/00442 ECL 02.02

BSMS: BSMS/2 connected to ethernet
- TCP/IP address = 192.168.99.11
- ELCB firmware version = 20210212
- ELCB = BSMS/2 ELCB: Z100818/09234 ECL 07.03
- GAB current limits = 0.0/X, 0.0/Y, 10.0/Z (in A)
- Shim System = BOSS3-SB
- SCB channels = 40
- Shim matrix file: 292722de.dat
- Active shims: Z Z2 Z3 Z4 Z5 X XZ XZ2 (X2-Y2) XY Y YZ YZ2 (X2-Y2)Z2 XZ4 XZ3 Z6 (X2-Y2)Z YZ4 YZ3 XYZ2 XYZ X3Z X3 Y3Z Y3 Z7 Z8 XZ5 YZ5 (X2-Y2)Z3 (X2-Y2)Z4 (X2-Y2)Z5 XYZ3 XYZ4 XYZ5
- Magnet polarity: SN (Bruker), uses standard H0 polarity
- L-TRX = BSMS/2 LOCK TRANSCEIVER 700: Z109891/00442 ECL 02.02
- Lock: on L-TRX board, supports 2H
- VTU_SPB = BSMS/2 SPB SENSOR & PNEUMATIC BD: Z115191/06339 ECL 05.05
- VTU_VPSB1 = AV4 VARIABLE POWER SUPPLY BD DC: Z139305/02141 ECL 01.02

VTU: in BSMS/2 connected to ethernet
- TCP/IP address = 192.168.99.11

SampleCase: in BSMS/2 connected to ethernet
- TCP/IP address = 192.168.99.11

Prodigy Control Unit: PCU - LNP PRODIGY UNIT Z127349/784
- TCP/IP address   = 192.168.98.13

Line Distribution Units at the spectrometer subnet:
-------------------------------------------------
Line Distribution Unit 1: PDU1
- TCP/IP address   = 192.168.99.99


RF cable connections (detected)
--------------------------------------------------------------------
TRX1 NORM output -> input 2 of transmitter 1 (AV4 BLABBH2H 500/100/250 700-900 W148223/000117 at TCP/IP 192.168.99.12)
TRX1 AUX  output -> open
TRX2 NORM output -> input 3 of transmitter 1 (AV4 BLABBH2H 500/100/250 700-900 W148223/000117 at TCP/IP 192.168.99.12)
TRX2 AUX  output -> open
TRX3 NORM output -> input 1 of transmitter 1 (AV4 BLABBH2H 500/100/250 700-900 W148223/000117 at TCP/IP 192.168.99.12)
TRX3 AUX  output -> open
TRX4 NORM output -> input 1 of transmitter 2 (AV4 BLABB500 15-600 W144059/000556 at TCP/IP 192.168.99.10)
TRX4 AUX  output -> open

Blanking cable connections (detected)
--------------------------------------------------------------------
transmitter 1 = AV4 BLABBH2H 500/100/250 700-900 W148223/000117 at TCP/IP 192.168.99.12:
- amplifier B-500W uses blanking 3
- amplifier 1H-100W uses blanking 1
- amplifier 2H-250W uses blanking 2

transmitter 2 = AV4 BLABB500 15-600 W144059/000556 at TCP/IP 192.168.99.10:
- amplifier B-500W uses blanking 4

transmitter 3 = BSMS/2 LOCK TRANSCEIVER 700 Z109891/00442 at TCP/IP 192.168.99.11:
- amplifier 2H-5W needs no blanking


Preamplifier connections (detected)
--------------------------------------------------------------------
Tune-TRX1 -> HPLNA 1H19F -> REC1
Tune-TRX2 -> 2H          -> REC2
Tune-TRX3 -> HPLNA BB31P -> REC3
Tune-TRX3 -> 13C/79Br    -> REC3
Tune-TRX4 -> 15N         -> REC4
