# Supplementary material for: Dryinones: Structure Elucidation of Red Colorants from Submerged Cultures of Pleurotus dryinus
Source: J Nat Prod. 2025 Nov 3;88(11):2602–9. doi: 10.1021/acs.jnatprod.5c00926 (PMC12670701; doi:10.1021/acs.jnatprod.5c00926)
Supplement: Supplementary file 1 [file np5c00926_si_001.zip › NMR Data Dryinone A (1)/1H/audita.txt]

##TITLE= Audit trail, TopSpin 4.1.3
##JCAMPDX= 5.01
##ORIGIN= Bruker BioSpin GmbH
##OWNER= root
$$ /root/.topspin-BladeEpu/local_acqu/Sep24-2024_700_NB/80/audita.txt
##AUDIT TRAIL=  $$ (NUMBER, WHEN, WHO, WHERE, PROCESS, VERSION, WHAT)
(   1,<2024-09-24 10:42:24.816 +0000>,<CZC1249Y2W\nmrsu>,<CZC1249Y2W>,<go4>,<TopSpin 4.1.3>,
      <acquisition in progress>)
$$ C:/Spektren/Hausmann/data/nmrsu/nmr/Sep24-2024_700_NB/80/audita.txt
(   2,<2024-09-24 10:49:49.138 +0000>,<CZC1249Y2W\nmrsu>,<CZC1249Y2W>,<go4>,<TopSpin 4.1.3>,
      <created by zg on 'Avance Neo' (CZC1249Y2W) by user 'CZC1249Y2W\nmrsu'
       on data set with UUID 'af885b2c-7a61-11ef-b7b8-0030d627f2c3'
       started at 2024-09-24 10:42:24.835 +0000, POWCHK enabled, PULCHK disabled,
       completed at 2024-09-24 10:49:49.135 +0000
       configuration hash MD5:
       F6 10 67 63 C9 6F D4 94 CB 02 48 65 1D 3D 16 FB
       double data hash MD5: 64K
       74 A9 CC 34 E8 8A C8 58 A5 C2 B8 48 F0 DB 5A 5D>)
(   3,<2024-09-24 12:49:50.108 +0200>,<nmrsu>,<CZC1249Y2W>,<xwish3>,<TopSpin 4.1.3>,
      <ICON-NMR User ID: nmrsu
       double data hash MD5: 64K
       74 A9 CC 34 E8 8A C8 58 A5 C2 B8 48 F0 DB 5A 5D>)
##END=

$$ hash MD5
$$ 0B F0 59 17 AA 4A 0D 9C 46 1A C6 EB 79 32 15 30
