# Supplementary material for: Dryinones: Structure Elucidation of Red Colorants from Submerged Cultures of Pleurotus dryinus
Source: J Nat Prod. 2025 Nov 3;88(11):2602–9. doi: 10.1021/acs.jnatprod.5c00926 (PMC12670701; doi:10.1021/acs.jnatprod.5c00926)
Supplement: Supplementary file 1 [file np5c00926_si_001.zip › NMR Data Dryinone A (1)/1H/pdata/1/auditp.txt]

##TITLE= Audit trail, TopSpin 4.1.3
##JCAMPDX= 5.01
##ORIGIN= Bruker BioSpin GmbH
##OWNER= nmrsu
$$ C:/Spektren/Hausmann/data/nmrsu/nmr/Sep24-2024_700_NB/80/pdata/1/auditp.txt
##AUDIT TRAIL=  $$ (NUMBER, WHEN, WHO, WHERE, PROCESS, VERSION, WHAT)
(   1,<2024-09-24 10:42:24.816 +0000>,<CZC1249Y2W\nmrsu>,<CZC1249Y2W>,<go4>,<TopSpin 4.1.3>,
      <acquisition in progress>)
$$ C:/Spektren/Hausmann/data/nmrsu/nmr/Sep24-2024_700_NB/80/audita.txt
(   2,<2024-09-24 10:49:49.138 +0000>,<CZC1249Y2W\nmrsu>,<CZC1249Y2W>,<go4>,<TopSpin 4.1.3>,
      <created by zg on 'Avance Neo' (CZC1249Y2W) by user 'CZC1249Y2W\nmrsu'
       on data set with UUID 'af885b2c-7a61-11ef-b7b8-0030d627f2c3'
       started at 2024-09-24 10:42:24.835 +0000, POWCHK enabled, PULCHK disabled,
       completed at 2024-09-24 10:49:49.135 +0000
       configuration hash MD5:
       F6 10 67 63 C9 6F D4 94 CB 02 48 65 1D 3D 16 FB
       double data hash MD5: 64K
       74 A9 CC 34 E8 8A C8 58 A5 C2 B8 48 F0 DB 5A 5D>)
(   3,<2024-09-24 12:49:50.108 +0200>,<nmrsu>,<CZC1249Y2W>,<xwish3>,<TopSpin 4.1.3>,
      <ICON-NMR User ID: nmrsu
       double data hash MD5: 64K
       74 A9 CC 34 E8 8A C8 58 A5 C2 B8 48 F0 DB 5A 5D>)
(   4,<2024-09-24 12:49:52.291 +0200>,<nmrsu/nmrsu>,<CZC1249Y2W>,<proc1d>,<TopSpin 4.1.3>,
      <Start of raw data processing
       ef LB = 0.3 FT_mod = 6 PKNL = 1 SI = 64K 
       data hash MD5: 64K
       26 31 17 33 41 13 7E B6 4B 38 CC C4 08 FC 6D 9A>)
(   5,<2024-09-24 12:49:53.768 +0200>,<nmrsu/nmrsu>,<CZC1249Y2W>,<proc1d>,<TopSpin 4.1.3>,
      <apk0 
       data hash MD5: 64K
       DF 75 A2 67 0C E0 62 72 0D BF 35 B7 57 A7 F5 B4>)
(   6,<2024-09-24 12:49:53.883 +0200>,<nmrsu/nmrsu>,<CZC1249Y2W>,<proc1d>,<TopSpin 4.1.3>,
      <abs ABSG = 5 
       data hash MD5: 64K
       E2 AD 54 03 6D A2 1A 3F 8C A6 E6 0A C8 5A 16 DC>)
(   7,<2024-09-24 12:49:53.931 +0200>,<nmrsu/nmrsu>,<CZC1249Y2W>,<peak>,<TopSpin 4.1.3>,
      <1D Peak picking
       data hash MD5: 64K
       E2 AD 54 03 6D A2 1A 3F 8C A6 E6 0A C8 5A 16 DC>)
(   8,<2024-09-24 12:49:55.123 +0200>,<nmrsu/nmrsu>,<CZC1249Y2W>,<xwish3>,<TopSpin 4.1.3>,
      <ICON-NMR User ID: nmrsu
       data hash MD5: 64K
       E2 AD 54 03 6D A2 1A 3F 8C A6 E6 0A C8 5A 16 DC>)
(   9,<2024-09-24 13:13:22.622 +0200>,<nmrsu>,<CZC1249Y2W>,<peak>,<TopSpin 4.1.3>,
      <1D Peak picking
       data hash MD5: 64K
       E2 AD 54 03 6D A2 1A 3F 8C A6 E6 0A C8 5A 16 DC>)
(  10,<2024-09-24 13:17:15.407 +0200>,<nmrsu>,<CZC1249Y2W>,<dataserver>,<TopSpin 4.1.3>,
      <Spectrum calibrated, SF was set. Old value: 700.280084 New value: 700.280014. Peak list modified: Yes
       data hash MD5: 64K
       E2 AD 54 03 6D A2 1A 3F 8C A6 E6 0A C8 5A 16 DC>)
(  11,<2024-09-24 13:17:15.415 +0200>,<nmrsu>,<CZC1249Y2W>,<dataserver>,<TopSpin 4.1.3>,
      <Spectrum calibrated, OFFSET was set. Old value: 15.972130 New value: 16.071961. Peak list modified: Yes
       data hash MD5: 64K
       E2 AD 54 03 6D A2 1A 3F 8C A6 E6 0A C8 5A 16 DC>)
(  12,<2024-09-24 13:22:39.570 +0200>,<nmrsu>,<CZC1249Y2W>,<dataserver>,<TopSpin 4.1.3>,
      <Start of interactive peak picking
       data hash MD5: 64K
       E2 AD 54 03 6D A2 1A 3F 8C A6 E6 0A C8 5A 16 DC>)
(  13,<2024-09-24 13:22:54.509 +0200>,<nmrsu>,<CZC1249Y2W>,<dataserver>,<TopSpin 4.1.3>,
      <All peaks removed
       data hash MD5: 64K
       E2 AD 54 03 6D A2 1A 3F 8C A6 E6 0A C8 5A 16 DC>)
(  14,<2024-09-24 13:22:54.522 +0200>,<nmrsu>,<CZC1249Y2W>,<dataserver>,<TopSpin 4.1.3>,
      <End of interactive peak picking
       data hash MD5: 64K
       E2 AD 54 03 6D A2 1A 3F 8C A6 E6 0A C8 5A 16 DC>)
(  15,<2024-09-24 13:22:59.358 +0200>,<nmrsu>,<CZC1249Y2W>,<dataserver>,<TopSpin 4.1.3>,
      <Start of interactive peak picking
       data hash MD5: 64K
       E2 AD 54 03 6D A2 1A 3F 8C A6 E6 0A C8 5A 16 DC>)
(  16,<2024-09-24 13:29:05.374 +0200>,<nmrsu>,<CZC1249Y2W>,<dataserver>,<TopSpin 4.1.3>,
      <Peak added manually at position 7.7881
       data hash MD5: 64K
       E2 AD 54 03 6D A2 1A 3F 8C A6 E6 0A C8 5A 16 DC>)
(  17,<2024-09-24 13:29:05.382 +0200>,<nmrsu>,<CZC1249Y2W>,<dataserver>,<TopSpin 4.1.3>,
      <Peak added manually at position 7.2607
       data hash MD5: 64K
       E2 AD 54 03 6D A2 1A 3F 8C A6 E6 0A C8 5A 16 DC>)
(  18,<2024-09-24 13:29:05.390 +0200>,<nmrsu>,<CZC1249Y2W>,<dataserver>,<TopSpin 4.1.3>,
      <Peak added manually at position 6.3955
       data hash MD5: 64K
       E2 AD 54 03 6D A2 1A 3F 8C A6 E6 0A C8 5A 16 DC>)
(  19,<2024-09-24 13:29:05.397 +0200>,<nmrsu>,<CZC1249Y2W>,<dataserver>,<TopSpin 4.1.3>,
      <Peak added manually at position 5.5940
       data hash MD5: 64K
       E2 AD 54 03 6D A2 1A 3F 8C A6 E6 0A C8 5A 16 DC>)
(  20,<2024-09-24 13:29:05.404 +0200>,<nmrsu>,<CZC1249Y2W>,<dataserver>,<TopSpin 4.1.3>,
      <Peak added manually at position 4.3665
       data hash MD5: 64K
       E2 AD 54 03 6D A2 1A 3F 8C A6 E6 0A C8 5A 16 DC>)
(  21,<2024-09-24 13:29:05.411 +0200>,<nmrsu>,<CZC1249Y2W>,<dataserver>,<TopSpin 4.1.3>,
      <Peak added manually at position 4.3330
       data hash MD5: 64K
       E2 AD 54 03 6D A2 1A 3F 8C A6 E6 0A C8 5A 16 DC>)
(  22,<2024-09-24 13:29:05.419 +0200>,<nmrsu>,<CZC1249Y2W>,<dataserver>,<TopSpin 4.1.3>,
      <Peak added manually at position 3.3289
       data hash MD5: 64K
       E2 AD 54 03 6D A2 1A 3F 8C A6 E6 0A C8 5A 16 DC>)
(  23,<2024-09-24 13:29:05.426 +0200>,<nmrsu>,<CZC1249Y2W>,<dataserver>,<TopSpin 4.1.3>,
      <Peak added manually at position 3.1777
       data hash MD5: 64K
       E2 AD 54 03 6D A2 1A 3F 8C A6 E6 0A C8 5A 16 DC>)
(  24,<2024-09-24 13:29:05.434 +0200>,<nmrsu>,<CZC1249Y2W>,<dataserver>,<TopSpin 4.1.3>,
      <Peak added manually at position 3.1498
       data hash MD5: 64K
       E2 AD 54 03 6D A2 1A 3F 8C A6 E6 0A C8 5A 16 DC>)
(  25,<2024-09-24 13:29:05.441 +0200>,<nmrsu>,<CZC1249Y2W>,<dataserver>,<TopSpin 4.1.3>,
      <Peak added manually at position 3.1689
       data hash MD5: 64K
       E2 AD 54 03 6D A2 1A 3F 8C A6 E6 0A C8 5A 16 DC>)
(  26,<2024-09-24 13:29:05.449 +0200>,<nmrsu>,<CZC1249Y2W>,<dataserver>,<TopSpin 4.1.3>,
      <Peak added manually at position 1.9684
       data hash MD5: 64K
       E2 AD 54 03 6D A2 1A 3F 8C A6 E6 0A C8 5A 16 DC>)
(  27,<2024-09-24 13:29:05.456 +0200>,<nmrsu>,<CZC1249Y2W>,<dataserver>,<TopSpin 4.1.3>,
      <Peak added manually at position 3.3488
       data hash MD5: 64K
       E2 AD 54 03 6D A2 1A 3F 8C A6 E6 0A C8 5A 16 DC>)
(  28,<2024-09-24 13:29:05.462 +0200>,<nmrsu>,<CZC1249Y2W>,<dataserver>,<TopSpin 4.1.3>,
      <Peak added manually at position 3.7629
       data hash MD5: 64K
       E2 AD 54 03 6D A2 1A 3F 8C A6 E6 0A C8 5A 16 DC>)
(  29,<2024-09-24 13:29:05.468 +0200>,<nmrsu>,<CZC1249Y2W>,<dataserver>,<TopSpin 4.1.3>,
      <Peak added manually at position 4.4066
       data hash MD5: 64K
       E2 AD 54 03 6D A2 1A 3F 8C A6 E6 0A C8 5A 16 DC>)
(  30,<2024-09-24 13:29:05.474 +0200>,<nmrsu>,<CZC1249Y2W>,<dataserver>,<TopSpin 4.1.3>,
      <Peak added manually at position 5.0236
       data hash MD5: 64K
       E2 AD 54 03 6D A2 1A 3F 8C A6 E6 0A C8 5A 16 DC>)
(  31,<2024-09-24 13:29:05.482 +0200>,<nmrsu>,<CZC1249Y2W>,<dataserver>,<TopSpin 4.1.3>,
      <Peak added manually at position 7.2048
       data hash MD5: 64K
       E2 AD 54 03 6D A2 1A 3F 8C A6 E6 0A C8 5A 16 DC>)
(  32,<2024-09-24 13:29:05.488 +0200>,<nmrsu>,<CZC1249Y2W>,<dataserver>,<TopSpin 4.1.3>,
      <Peak added manually at position 7.2231
       data hash MD5: 64K
       E2 AD 54 03 6D A2 1A 3F 8C A6 E6 0A C8 5A 16 DC>)
(  33,<2024-09-24 13:29:05.494 +0200>,<nmrsu>,<CZC1249Y2W>,<dataserver>,<TopSpin 4.1.3>,
      <Peak added manually at position 3.1572
       data hash MD5: 64K
       E2 AD 54 03 6D A2 1A 3F 8C A6 E6 0A C8 5A 16 DC>)
(  34,<2024-09-24 13:29:05.499 +0200>,<nmrsu>,<CZC1249Y2W>,<dataserver>,<TopSpin 4.1.3>,
      <Peak added manually at position 1.3570
       data hash MD5: 64K
       E2 AD 54 03 6D A2 1A 3F 8C A6 E6 0A C8 5A 16 DC>)
(  35,<2024-09-24 13:29:05.505 +0200>,<nmrsu>,<CZC1249Y2W>,<dataserver>,<TopSpin 4.1.3>,
      <End of interactive peak picking
       data hash MD5: 64K
       E2 AD 54 03 6D A2 1A 3F 8C A6 E6 0A C8 5A 16 DC>)
(  36,<2024-09-24 14:36:35.685 +0200>,<nmrsu>,<CZC1249Y2W>,<peak>,<TopSpin 4.1.3>,
      <1D Peak picking
       data hash MD5: 64K
       E2 AD 54 03 6D A2 1A 3F 8C A6 E6 0A C8 5A 16 DC>)
##END=

$$ hash MD5
$$ 74 10 0F C0 96 99 41 F2 99 8A 9A 37 F3 75 7E DD
