# Supplementary material for: Dryinones: Structure Elucidation of Red Colorants from Submerged Cultures of Pleurotus dryinus
Source: J Nat Prod. 2025 Nov 3;88(11):2602–9. doi: 10.1021/acs.jnatprod.5c00926 (PMC12670701; doi:10.1021/acs.jnatprod.5c00926)
Supplement: Supplementary file 1 [file np5c00926_si_001.zip › NMR Data Dryinone A (1)/1H/pdata/1/peaklist.xml]

<?xml version="1.0" encoding="UTF-8"?>
<PeakList>
  <PeakList1D>
    <PeakList1DHeader creator="nmrsu" date="2024-09-24T14:36:35.701+02:00" expNo="80" name="Sep24-2024_700_NB" owner="" procNo="1" source="C:/Spektren/Hausmann/data/nmrsu/nmr">
      <PeakPickDetails>F1=16.071960ppm, F2=-3.761376ppm, MI=0.10cm, MAXI=10000.00cm, PC=1.000
      </PeakPickDetails>
    </PeakList1DHeader>
    <Peak1D F1="7.859234" intensity="1.669424e-01" type="0"/>
    <Peak1D F1="7.816427" intensity="1.830461e-01" type="0"/>
    <Peak1D F1="7.786693" intensity="5.281915e+00" type="0"/>
    <Peak1D F1="7.368930" intensity="1.013566e-01" type="0"/>
    <Peak1D F1="7.298147" intensity="1.310199e-01" type="0"/>
    <Peak1D F1="7.269774" intensity="2.380508e+00" type="0"/>
    <Peak1D F1="7.259030" intensity="6.211036e+00" type="0"/>
    <Peak1D F1="7.248395" intensity="6.406090e+00" type="0"/>
    <Peak1D F1="7.228151" intensity="7.843528e+00" type="0"/>
    <Peak1D F1="7.216842" intensity="5.519515e+00" type="0"/>
    <Peak1D F1="7.204184" intensity="3.265352e+00" type="0"/>
    <Peak1D F1="7.194276" intensity="1.417721e+00" type="0"/>
    <Peak1D F1="7.169065" intensity="1.548145e-01" type="0"/>
    <Peak1D F1="6.950460" intensity="2.127095e-01" type="0"/>
    <Peak1D F1="6.740608" intensity="1.183527e-01" type="0"/>
    <Peak1D F1="6.631184" intensity="1.641704e-01" type="0"/>
    <Peak1D F1="6.533033" intensity="6.658487e-01" type="0"/>
    <Peak1D F1="6.419793" intensity="1.697804e-01" type="0"/>
    <Peak1D F1="6.394085" intensity="4.434433e+00" type="0"/>
    <Peak1D F1="6.269910" intensity="1.800276e-01" type="0"/>
    <Peak1D F1="5.794569" intensity="1.746967e-01" type="0"/>
    <Peak1D F1="5.593097" intensity="7.649688e+00" type="0"/>
    <Peak1D F1="5.545490" intensity="1.099500e+00" type="0"/>
    <Peak1D F1="5.494919" intensity="1.017490e-01" type="0"/>
    <Peak1D F1="5.487660" intensity="1.656547e-01" type="0"/>
    <Peak1D F1="5.306733" intensity="4.346123e-01" type="0"/>
    <Peak1D F1="5.300498" intensity="4.352702e-01" type="0"/>
    <Peak1D F1="5.028094" intensity="2.283554e+00" type="0"/>
    <Peak1D F1="5.016333" intensity="2.302360e+00" type="0"/>
    <Peak1D F1="4.976257" intensity="2.415373e-01" type="0"/>
    <Peak1D F1="4.948501" intensity="8.904206e-01" type="0"/>
    <Peak1D F1="4.943290" intensity="8.249522e-01" type="0"/>
    <Peak1D F1="4.929770" intensity="4.561274e-01" type="0"/>
    <Peak1D F1="4.847228" intensity="2.699183e+01" type="0"/>
    <Peak1D F1="4.667039" intensity="1.054021e-01" type="0"/>
    <Peak1D F1="4.658912" intensity="1.494310e-01" type="0"/>
    <Peak1D F1="4.650532" intensity="2.219357e-01" type="0"/>
    <Peak1D F1="4.641161" intensity="4.175837e-01" type="0"/>
    <Peak1D F1="4.634098" intensity="5.663041e-01" type="0"/>
    <Peak1D F1="4.627146" intensity="3.623507e-01" type="0"/>
    <Peak1D F1="4.507067" intensity="1.283634e-01" type="0"/>
    <Peak1D F1="4.496076" intensity="1.828097e-01" type="0"/>
    <Peak1D F1="4.484124" intensity="1.227697e-01" type="0"/>
    <Peak1D F1="4.417511" intensity="1.501890e+00" type="0"/>
    <Peak1D F1="4.405775" intensity="3.094913e+00" type="0"/>
    <Peak1D F1="4.393909" intensity="1.939473e+00" type="0"/>
    <Peak1D F1="4.375010" intensity="2.011278e+00" type="0"/>
    <Peak1D F1="4.365307" intensity="2.776313e+00" type="0"/>
    <Peak1D F1="4.357474" intensity="2.053052e+00" type="0"/>
    <Peak1D F1="4.337828" intensity="4.025497e+00" type="0"/>
    <Peak1D F1="4.326329" intensity="2.934615e+00" type="0"/>
    <Peak1D F1="4.254385" intensity="1.033787e-01" type="0"/>
    <Peak1D F1="4.244772" intensity="1.293245e-01" type="0"/>
    <Peak1D F1="3.977211" intensity="6.795623e-01" type="0"/>
    <Peak1D F1="3.806353" intensity="1.006834e-01" type="0"/>
    <Peak1D F1="3.772736" intensity="1.882566e+00" type="0"/>
    <Peak1D F1="3.752271" intensity="1.974421e+00" type="0"/>
    <Peak1D F1="3.698375" intensity="1.462339e-01" type="0"/>
    <Peak1D F1="3.497740" intensity="3.346336e-01" type="0"/>
    <Peak1D F1="3.477990" intensity="3.700150e-01" type="0"/>
    <Peak1D F1="3.376188" intensity="1.543711e-01" type="0"/>
    <Peak1D F1="3.348349" intensity="3.494064e+00" type="0"/>
    <Peak1D F1="3.331606" intensity="1.803027e+00" type="0"/>
    <Peak1D F1="3.324787" intensity="1.910368e+00" type="0"/>
    <Peak1D F1="3.311536" intensity="8.655381e+00" type="0"/>
    <Peak1D F1="3.309643" intensity="9.921949e+00" type="0"/>
    <Peak1D F1="3.307730" intensity="8.055837e+00" type="0"/>
    <Peak1D F1="3.274951" intensity="1.372934e-01" type="0"/>
    <Peak1D F1="3.245619" intensity="1.001293e-01" type="0"/>
    <Peak1D F1="3.217130" intensity="5.742463e-01" type="0"/>
    <Peak1D F1="3.197385" intensity="5.859425e-01" type="0"/>
    <Peak1D F1="3.177265" intensity="3.747383e+00" type="0"/>
    <Peak1D F1="3.168184" intensity="2.735740e+00" type="0"/>
    <Peak1D F1="3.156442" intensity="3.297901e+00" type="0"/>
    <Peak1D F1="3.148371" intensity="2.129841e+00" type="0"/>
    <Peak1D F1="2.653529" intensity="4.480442e-01" type="0"/>
    <Peak1D F1="1.939689" intensity="1.981137e-01" type="0"/>
    <Peak1D F1="1.637673" intensity="1.817031e-01" type="0"/>
    <Peak1D F1="1.630374" intensity="1.192683e-01" type="0"/>
    <Peak1D F1="1.579493" intensity="1.093368e-01" type="0"/>
    <Peak1D F1="1.537233" intensity="2.446401e+00" type="0"/>
    <Peak1D F1="1.440428" intensity="1.343244e-01" type="0"/>
    <Peak1D F1="1.390574" intensity="7.171415e-01" type="0"/>
    <Peak1D F1="1.384539" intensity="6.671596e-01" type="0"/>
    <Peak1D F1="1.374006" intensity="8.208674e-01" type="0"/>
    <Peak1D F1="1.351899" intensity="1.500000e+01" type="0"/>
    <Peak1D F1="1.284643" intensity="5.038772e-01" type="0"/>
    <Peak1D F1="1.259933" intensity="1.143808e-01" type="0"/>
    <Peak1D F1="0.999070" intensity="2.179996e-01" type="0"/>
    <Peak1D F1="0.990892" intensity="1.215576e-01" type="0"/>
    <Peak1D F1="0.895586" intensity="1.003563e-01" type="0"/>
  </PeakList1D>
</PeakList>
