# Supplementary material for: Dryinones: Structure Elucidation of Red Colorants from Submerged Cultures of Pleurotus dryinus
Source: J Nat Prod. 2025 Nov 3;88(11):2602–9. doi: 10.1021/acs.jnatprod.5c00926 (PMC12670701; doi:10.1021/acs.jnatprod.5c00926)
Supplement: Supplementary file 1 [file np5c00926_si_001.zip › NMR Data Dryinone A (1)/1H/pdata/1001/assocs]

##TITLE= Parameter file, TopSpin 4.4.1
##JCAMPDX= 5.0
##DATATYPE= Parameter Values
##NPOINTS= 1	$$ modification sequence number
##ORIGIN= Bruker BioSpin GmbH & Co. KG
##OWNER= Broel
$$ 2025-03-11 11:28:23.283 +0100  Broel@FB08PC-U017055
$$ Y:/Projekt PDR/Strukturaufkl�rung/NMR/Peak 6a/Rohdaten/Sep24-2024_700_NB/80/pdata/1001/assocs
$$ process C:\Bruker\TopSpin4.4.1\prog\mod\dataserver.exe
##$MULTDISP= <Y:/Projekt PDR/Strukturaufkl�rung/NMR/Peak 8/Rohdaten/Aug15-2024_700_NBr/112/pdata/1>
##END=
