# Supplementary material for: Dryinones: Structure Elucidation of Red Colorants from Submerged Cultures of Pleurotus dryinus
Source: J Nat Prod. 2025 Nov 3;88(11):2602–9. doi: 10.1021/acs.jnatprod.5c00926 (PMC12670701; doi:10.1021/acs.jnatprod.5c00926)
Supplement: Supplementary file 1 [file np5c00926_si_001.zip › NMR Data Dryinone A (1)/1H/pdata/1001/auditp.txt]

##TITLE= Audit trail, TopSpin 4.1.3
##JCAMPDX= 5.01
##ORIGIN= Bruker BioSpin GmbH
##OWNER= nmrsu
$$ C:/Spektren/Hausmann/data/nmrsu/nmr/Sep24-2024_700_NB/80/pdata/1001/auditp.txt
##AUDIT TRAIL=  $$ (NUMBER, WHEN, WHO, WHERE, PROCESS, VERSION, WHAT)
(   1,<2024-09-24 10:42:24.816 +0000>,<CZC1249Y2W\nmrsu>,<CZC1249Y2W>,<go4>,<TopSpin 4.1.3>,
      <acquisition in progress>)
$$ C:/Spektren/Hausmann/data/nmrsu/nmr/Sep24-2024_700_NB/80/audita.txt
(   2,<2024-09-24 10:49:49.138 +0000>,<CZC1249Y2W\nmrsu>,<CZC1249Y2W>,<go4>,<TopSpin 4.1.3>,
      <created by zg on 'Avance Neo' (CZC1249Y2W) by user 'CZC1249Y2W\nmrsu'
       on data set with UUID 'af885b2c-7a61-11ef-b7b8-0030d627f2c3'
       started at 2024-09-24 10:42:24.835 +0000, POWCHK enabled, PULCHK disabled,
       completed at 2024-09-24 10:49:49.135 +0000
       configuration hash MD5:
       F6 10 67 63 C9 6F D4 94 CB 02 48 65 1D 3D 16 FB
       double data hash MD5: 64K
       74 A9 CC 34 E8 8A C8 58 A5 C2 B8 48 F0 DB 5A 5D>)
(   3,<2024-09-24 12:49:50.108 +0200>,<nmrsu>,<CZC1249Y2W>,<xwish3>,<TopSpin 4.1.3>,
      <ICON-NMR User ID: nmrsu
       double data hash MD5: 64K
       74 A9 CC 34 E8 8A C8 58 A5 C2 B8 48 F0 DB 5A 5D>)
(   4,<2024-09-24 12:50:06.362 +0200>,<nmrsu>,<CZC1249Y2W>,<proc1d>,<TopSpin 4.1.3>,
      <Start of raw data processing
       ef LB = 0.3 FT_mod = 6 PKNL = 1 SI = 64K 
       data hash MD5: 64K
       26 31 17 33 41 13 7E B6 4B 38 CC C4 08 FC 6D 9A>)
(   5,<2024-09-24 12:50:07.880 +0200>,<nmrsu>,<CZC1249Y2W>,<proc1d>,<TopSpin 4.1.3>,
      <apk0 
       data hash MD5: 64K
       DF 75 A2 67 0C E0 62 72 0D BF 35 B7 57 A7 F5 B4>)
(   6,<2024-09-24 12:50:07.995 +0200>,<nmrsu>,<CZC1249Y2W>,<proc1d>,<TopSpin 4.1.3>,
      <abs ABSG = 5 
       data hash MD5: 64K
       E2 AD 54 03 6D A2 1A 3F 8C A6 E6 0A C8 5A 16 DC>)
(   7,<2024-09-24 12:50:08.007 +0200>,<nmrsu>,<CZC1249Y2W>,<au_getlcosy>,<TopSpin 4.1.3>,
      <au_getlcosy used integrals for SW determination for 2D dataset
       Sep24-2024_700_NB 81 1 C:/Spektren/Hausmann/data/nmrsu/nmr
       data hash MD5: 64K
       E2 AD 54 03 6D A2 1A 3F 8C A6 E6 0A C8 5A 16 DC>)
$$ Y:/Projekt PDR/Strukturaufkl�rung/NMR/Peak 6a/Rohdaten/Sep24-2024_700_NB/80/pdata/1001/auditp.txt
(   8,<2025-03-11T11:28:47.524+0100>,<Broel>,<FB08PC-U017055>,<dataserver>,<TopSpin 4.4.1>,
      <Spectrum calibrated, SF was set. Old value: 700.280084 New value: 700.280084. Peak list modified: Yes
       data hash MD5: 64K
       E2 AD 54 03 6D A2 1A 3F 8C A6 E6 0A C8 5A 16 DC>)
(   9,<2025-03-11T11:28:47.577+0100>,<Broel>,<FB08PC-U017055>,<dataserver>,<TopSpin 4.4.1>,
      <Spectrum calibrated, OFFSET was set. Old value: 15.972130 New value: 15.972177. Peak list modified: Yes
       data hash MD5: 64K
       E2 AD 54 03 6D A2 1A 3F 8C A6 E6 0A C8 5A 16 DC>)
(  10,<2025-03-11T11:29:22.650+0100>,<Broel>,<FB08PC-U017055>,<dataserver>,<TopSpin 4.4.1>,
      <Spectrum calibrated, SF was set. Old value: 700.280084 New value: 700.280014. Peak list modified: Yes
       data hash MD5: 64K
       E2 AD 54 03 6D A2 1A 3F 8C A6 E6 0A C8 5A 16 DC>)
(  11,<2025-03-11T11:29:22.719+0100>,<Broel>,<FB08PC-U017055>,<dataserver>,<TopSpin 4.4.1>,
      <Spectrum calibrated, OFFSET was set. Old value: 15.972177 New value: 16.072132. Peak list modified: Yes
       data hash MD5: 64K
       E2 AD 54 03 6D A2 1A 3F 8C A6 E6 0A C8 5A 16 DC>)
(  12,<2025-03-14T10:03:54.659+0100>,<Broel>,<FB08PC-U017055>,<dataserver>,<TopSpin 4.4.1>,
      <Spectrum calibrated, SF was set. Old value: 700.280014 New value: 700.280014. Peak list modified: Yes
       data hash MD5: 64K
       E2 AD 54 03 6D A2 1A 3F 8C A6 E6 0A C8 5A 16 DC>)
(  13,<2025-03-14T10:03:54.728+0100>,<Broel>,<FB08PC-U017055>,<dataserver>,<TopSpin 4.4.1>,
      <Spectrum calibrated, OFFSET was set. Old value: 16.072132 New value: 16.072111. Peak list modified: Yes
       data hash MD5: 64K
       E2 AD 54 03 6D A2 1A 3F 8C A6 E6 0A C8 5A 16 DC>)
##END=

$$ hash MD5
$$ 4C C0 CB 43 25 F7 05 BB 94 F1 B3 B0 2F 89 CC 86
