# Supplementary material for: Dryinones: Structure Elucidation of Red Colorants from Submerged Cultures of Pleurotus dryinus
Source: J Nat Prod. 2025 Nov 3;88(11):2602–9. doi: 10.1021/acs.jnatprod.5c00926 (PMC12670701; doi:10.1021/acs.jnatprod.5c00926)
Supplement: Supplementary file 1 [file np5c00926_si_001.zip › NMR Data Dryinone A (1)/1H/topshimreport]

New TopShim run:

version = topshim 2.1.0
date = 2024-09-24
time = 12:40:18.381
command = topshim 

FINE SHIMMING

Parameters:

probe = Z168794_0004
solvent = MeOD
shim nucleus = 2H
nucleus optimised for = 1H
o1p (from lock) = 3.30 ppm
selective excitation width = 1.0 ppm

Results:


1D Shimming:
Iteration 1: FWHM Before= 0.4 Hz, Target= 0.3 Hz, After= 0.5 Hz
Iteration 2: FWHM Before= 0.5 Hz, Target= 0.3 Hz, After= 0.3 Hz
Iteration 3: FWHM Before= 0.3 Hz, Target= 0.2 Hz, After= 0.3 Hz
Iteration 4: FWHM Before= 0.3 Hz, Target= 0.2 Hz, After= 0.4 Hz
Iteration 5: FWHM Before= 0.4 Hz, Target= 0.3 Hz, After= 0.3 Hz
Iteration 6: FWHM Before= 0.3 Hz, Target= 0.2 Hz, After= 0.3 Hz
Iteration 7: FWHM Before= 0.3 Hz, Target= 0.3 Hz, After= 0.3 Hz
Shim succeeded

Lineshape quality factor (1D spectrum, spinning) = 0.355

shim changes: 
Z	-465
Z2	+311
Z3	-662
Z4	+848
Z5	+1332
Z6	+1911
Z7	-11986
Z8	+7505

duration = 1 min 57 sec
completed successfully
finished Tue Sep 24 12:42:13 2024


========================================================================

New TopShim run:

version = topshim 2.1.0
date = 2024-09-24
time = 13:10:10.726
command = topshim z6off 1d optsolvent coil=1H tuneboff tuneaoff ordmax=8 fine

FINE SHIMMING

Parameters:

probe = Z168794_0004
solvent = MeOD
shim nucleus = 2H
nucleus optimised for = 1H
o1p (from lock) = 3.30 ppm
selective excitation width = 1.0 ppm

Results:


1D Shimming:
Iteration 1: FWHM Before= 1.1 Hz, Target= 0.3 Hz, After= 0.3 Hz
Shim succeeded

Lineshape quality factor (1D spectrum, spinning) = 0.37

shim changes: 
Z	-11
Z2	+1
Z3	+6
Z4	-18
Z5	-11
Z6	+70
Z7	+69
Z8	-84

duration = 35 sec
completed successfully
finished Tue Sep 24 13:10:44 2024


========================================================================
