# Supplementary material for: Dryinones: Structure Elucidation of Red Colorants from Submerged Cultures of Pleurotus dryinus
Source: J Nat Prod. 2025 Nov 3;88(11):2602–9. doi: 10.1021/acs.jnatprod.5c00926 (PMC12670701; doi:10.1021/acs.jnatprod.5c00926)
Supplement: Supplementary file 1 [file np5c00926_si_001.zip › NMR Data Dryinone A (1)/1H 13C HMBC/adcInfo_TRX1.xml]

 <TRX channel="1">
	<summary>Optimal performance achieved</summary>
	<maxAdcModulation>
		<utcDate>24-13:07:27.553</utcDate>
		<adcModulationPercent>30</adcModulationPercent>
		<numScan>4</numScan>
		<numExp>185</numExp>
	</maxAdcModulation>
	<minAdcModulation>
		<utcDate>24-12:42:59.165</utcDate>
		<adcModulationPercent>21</adcModulationPercent>
		<numScan>3</numScan>
		<numExp>34</numExp>
	</minAdcModulation>
	<adcOverflow>no</adcOverflow>
</TRX>
