# Supplementary material for: Dryinones: Structure Elucidation of Red Colorants from Submerged Cultures of Pleurotus dryinus
Source: J Nat Prod. 2025 Nov 3;88(11):2602–9. doi: 10.1021/acs.jnatprod.5c00926 (PMC12670701; doi:10.1021/acs.jnatprod.5c00926)
Supplement: Supplementary file 1 [file np5c00926_si_001.zip › NMR Data Dryinone A (1)/1H 13C HMBC/pdata/1/auditp.txt]

##TITLE= Audit trail, TopSpin 4.1.3
##JCAMPDX= 5.01
##ORIGIN= Bruker BioSpin GmbH
##OWNER= nmrsu
$$ C:/Spektren/Hausmann/data/nmrsu/nmr/Sep24-2024_700_NB/84/pdata/1/auditp.txt
##AUDIT TRAIL=  $$ (NUMBER, WHEN, WHO, WHERE, PROCESS, VERSION, WHAT)
(   1,<2024-09-24 12:36:41.629 +0000>,<CZC1249Y2W\nmrsu>,<CZC1249Y2W>,<go4>,<TopSpin 4.1.3>,
      <acquisition in progress>)
(   2,<2024-09-24 14:50:09.828 +0200>,<nmrsu>,<CZC1249Y2W>,<proc2d>,<TopSpin 4.1.3>,
      <Start of raw data processing
       xfb F2: SI = 4K WDW = 4 SSB = 4 FT_mod = 6 PKNL = 1 F1: SI = 1K ME_mod = 2 NCOEF = 60 WDW = 4 SSB = 2 FT_mod = 6 FCOR = 0.5 PHC0 = 0 PHC1 = 0
       data hash MD5: 4K * 1K
       8A 3D 88 80 CF 9C 91 99 CA 91 A1 65 03 89 BE CC>)
(   3,<2024-09-24 14:50:16.921 +0200>,<nmrsu>,<CZC1249Y2W>,<proc2d>,<TopSpin 4.1.3>,
      <mc2 F2: PH_mod = 2
       data hash MD5: 4K * 1K
       E1 4B FA DB E5 97 E2 29 B1 2A 9B 28 B1 8A 11 70>)
(   4,<2024-09-24 15:18:53.338 +0200>,<nmrsu/nmrsu>,<CZC1249Y2W>,<proc2d>,<TopSpin 4.1.3>,
      <Start of raw data processing
       xfb same F2: SI = 4K WDW = 4 SSB = 4 FT_mod = 6 PKNL = 1 F1: SI = 1K ME_mod = 2 NCOEF = 60 WDW = 4 SSB = 2 FT_mod = 6 FCOR = 0.5 PHC0 = 0 PHC1 = 0
       data hash MD5: 4K * 1K
       FE 68 12 3B 04 BB 76 7B 40 D5 DC 74 18 05 A6 CA>)
(   5,<2024-09-24 15:18:53.474 +0200>,<nmrsu/nmrsu>,<CZC1249Y2W>,<proc2d>,<TopSpin 4.1.3>,
      <mc2 F2: PH_mod = 2
       data hash MD5: 4K * 1K
       09 40 C0 43 94 20 A9 79 2F EE FB 7F D4 A6 81 66>)
(   6,<2024-09-24 15:18:53.646 +0200>,<nmrsu/nmrsu>,<CZC1249Y2W>,<proc2d>,<TopSpin 4.1.3>,
      <abs2 F2: ABSG = 5 ABSF1 = 8.577338 ABSF2 = 0.177337
       data hash MD5: 4K * 1K
       82 F3 46 DA 9B 8E 99 0C FB 6D F4 42 4E 93 50 D3>)
(   7,<2024-09-24 15:18:53.830 +0200>,<nmrsu/nmrsu>,<CZC1249Y2W>,<proc2d>,<TopSpin 4.1.3>,
      <abs1 F1: ABSG = 5 ABSF1 = 210.011 ABSF2 = -10.011
       data hash MD5: 4K * 1K
       E8 71 A1 7F 61 6A D5 BE 4C 5E 5B 00 D8 5D 49 0A>)
(   8,<2024-09-24 15:18:58.751 +0200>,<nmrsu/nmrsu>,<CZC1249Y2W>,<xwish3>,<TopSpin 4.1.3>,
      <ICON-NMR User ID: nmrsu
       data hash MD5: 4K * 1K
       E8 71 A1 7F 61 6A D5 BE 4C 5E 5B 00 D8 5D 49 0A>)
(   9,<2024-09-24 16:04:02.411 +0200>,<nmrsu>,<CZC1249Y2W>,<proc2d>,<TopSpin 4.1.3>,
      <Start of raw data processing
       xfb F2: SI = 4K WDW = 4 SSB = 4 FT_mod = 6 PKNL = 1 F1: SI = 1K ME_mod = 2 NCOEF = 60 WDW = 4 SSB = 2 FT_mod = 6 FCOR = 0.5 PHC0 = 0 PHC1 = 0
       data hash MD5: 4K * 1K
       FE 68 12 3B 04 BB 76 7B 40 D5 DC 74 18 05 A6 CA>)
(  10,<2024-09-24 16:04:05.477 +0200>,<nmrsu>,<CZC1249Y2W>,<proc2d>,<TopSpin 4.1.3>,
      <mc2 F2: PH_mod = 2
       data hash MD5: 4K * 1K
       09 40 C0 43 94 20 A9 79 2F EE FB 7F D4 A6 81 66>)
##END=

$$ hash MD5
$$ 2B B3 3D 68 61 73 AF EF 78 23 A9 40 86 60 85 9F
