# Supplementary material for: Dryinones: Structure Elucidation of Red Colorants from Submerged Cultures of Pleurotus dryinus
Source: J Nat Prod. 2025 Nov 3;88(11):2602–9. doi: 10.1021/acs.jnatprod.5c00926 (PMC12670701; doi:10.1021/acs.jnatprod.5c00926)
Supplement: Supplementary file 1 [file np5c00926_si_001.zip › NMR Data Dryinone A (1)/1H 13C HMBC/pdata/1/clevels]

##TITLE= Parameter file, TopSpin 4.1.3
##JCAMPDX= 5.0
##DATATYPE= Parameter Values
##NPOINTS= 9	$$ modification sequence number
##ORIGIN= Bruker BioSpin GmbH
##OWNER= nmrsu
$$ 2024-09-24 15:18:54.795 +0200  nmrsu@CZC1249Y2W
$$ C:/Spektren/Hausmann/data/nmrsu/nmr/Sep24-2024_700_NB/84/pdata/1/clevels
$$ process C:\Bruker\TopSpin4.1.3\prog\au\bin\clev.exe
##$LEVELS= (0..255)
-23511192534.7831 -17584952291.2614 -13152482445.4759 -9837262655.78305
-7357678442.83652 -5503099181.39234 -4115985882.71085 -3078508896.21595
-2302538758.42715 -1722159952.36395 -1288071651.63732 -963399815.141598
-720564886.77091 -538939023.951195 -403093846.050552 -301489856 301489856
403093846.050552 538939023.951195 720564886.77091 963399815.141598 1288071651.63732
1722159952.36395 2302538758.42715 3078508896.21595 4115985882.71085 5503099181.39234
7357678442.83652 9837262655.78305 13152482445.4759 17584952291.2614 23511192534.7831
0 0 0 0 0 0 0 0 0 0 0 0 0 0 0 0 0 0 0 0 0 0 0 0 0 0 0 0 0 0 0 0 0 0 0 0
0 0 0 0 0 0 0 0 0 0 0 0 0 0 0 0 0 0 0 0 0 0 0 0 0 0 0 0 0 0 0 0 0 0 0 0
0 0 0 0 0 0 0 0 0 0 0 0 0 0 0 0 0 0 0 0 0 0 0 0 0 0 0 0 0 0 0 0 0 0 0 0
0 0 0 0 0 0 0 0 0 0 0 0 0 0 0 0 0 0 0 0 0 0 0 0 0 0 0 0 0 0 0 0 0 0 0 0
0 0 0 0 0 0 0 0 0 0 0 0 0 0 0 0 0 0 0 0 0 0 0 0 0 0 0 0 0 0 0 0 0 0 0 0
0 0 0 0 0 0 0 0 0 0 0 0 0 0 0 0 0 0 0 0 0 0 0 0 0 0 0 0 0 0 0 0 0 0 0 0
0 0 0 0 0 0 0 0
##$LEVSIGN= 0
##$MAXLEV= 16
##$METHOD= 0
##$NEGBASE= -301489856
##$NEGINCR= 1.33700633049011
##$POSBASE= 301489856
##$POSINCR= 1.33700633049011
##END=
