# Supplementary material for: Dryinones: Structure Elucidation of Red Colorants from Submerged Cultures of Pleurotus dryinus
Source: J Nat Prod. 2025 Nov 3;88(11):2602–9. doi: 10.1021/acs.jnatprod.5c00926 (PMC12670701; doi:10.1021/acs.jnatprod.5c00926)
Supplement: Supplementary file 1 [file np5c00926_si_001.zip › NMR Data Dryinone A (1)/1H 13C HMBC/pdata/99/auditp.txt]

##TITLE= Audit trail, TopSpin 4.1.3
##JCAMPDX= 5.01
##ORIGIN= Bruker BioSpin GmbH
##OWNER= nmrsu
$$ C:/Spektren/Hausmann/data/nmrsu/nmr/Sep24-2024_700_NB/84/pdata/99/auditp.txt
##AUDIT TRAIL=  $$ (NUMBER, WHEN, WHO, WHERE, PROCESS, VERSION, WHAT)
(   1,<2024-09-24 15:18:54.923 +0200>,<nmrsu/nmrsu>,<CZC1249Y2W>,<mvrow>,<TopSpin 4.1.3>,
      <rvpp from
       1 84 "Sep24-2024_700_NB" "C:/Spektren/Hausmann/data/nmrsu/nmr"
       data hash MD5: 1K
       B6 76 D4 F2 4B 24 95 88 77 7D 15 13 BE ED 3A 72>)
##END=

$$ hash MD5
$$ E7 ED 8B 92 F4 0F 45 32 27 93 EE 6C C7 A9 33 61
