# Supplementary material for: Dryinones: Structure Elucidation of Red Colorants from Submerged Cultures of Pleurotus dryinus
Source: J Nat Prod. 2025 Nov 3;88(11):2602–9. doi: 10.1021/acs.jnatprod.5c00926 (PMC12670701; doi:10.1021/acs.jnatprod.5c00926)
Supplement: Supplementary file 1 [file np5c00926_si_001.zip › NMR Data Dryinone A (1)/1H 13C HMBC 25NUS/format.ased]

#*******************************************************************
#
# $Source:$
#
# Copyright (c) 1995 - 2008
# BRUKER BioSpin GmbH
# D-76287 Rheinstetten, Germany
#
# All Rights Reserved
#
#
# $Id:$
#*******************************************************************
EDIT_PAR COMMAND FILE

DI_MODE         LONG
ED_ENTRY        ACQU
ORDER           FILE


HEADER		"====== General ======"
NAME		PULPROG
END
NAME		TD
END
NAME		SW
END
T_NAME		SWH
		TYPE	R32
		CLASS	ACQU
		SUBRANGE 0.0 1e38
		REL	"SWH=SW*SFO1"
		INV_REL "SW=SWH/SFO1"
		UNIT	"Hz"
		FORMAT	"%14.2f Hz"
		TEXT	"sweep width in acquisition direction"
END
T_NAME          AQ
		TYPE	R32
		CLASS	ACQU
		SUBRANGE 0.0 1e38
		REL	"AQ=aqcalc(SW,SFO1,TD,DIGTYP,FnMODE)"
		INV_REL	"TD=tdcalc(SW,SFO1,1.0e6*AQ,DIGTYP,FnMODE)"
		UNIT	"sec"
		FORMAT	"%14.7f sec"
                TEXT	"acquisition time"
END
NAME		RG
END
T_NAME          DW
		TYPE	R32
		CLASS	ACQU
		SUBRANGE 0.0 1e38
		REL	"DW=1/(2*SW*SFO1)"
		INV_REL	"SW=1000000/(2*(0.005+DW)*SFO1)"
		UNIT	"usec"
		FORMAT	"%14.3f usec"
		TEXT	"dwell time "
END
NAME		DE
		FORMAT	"%14.2f usec"
END
T_NAME		GRPDLY
		TYPE	R64
		SUBRANGE 0 1e38
		CLASS	ACQU
		REL	"GRPDLY=GRPDLY"
		INV_REL	"GRPDLY=GRPDLY"				
		UNIT	"no"
		TEXT	"group delay of digital filter"
		FORMAT	"%14.0f"
		NONEDIT
END
T_NAME		CNST6
TYPE	R32
CLASS	ACQU
SUBRANGE -1e38 1e38
REL	"CNST6=CNST[6]"
INV_REL	"CNST[6]=CNST6"
FORMAT	"%14.7f"
		TEXT		"= 1J(XH)min"
END
T_NAME		CNST7
TYPE	R32
CLASS	ACQU
SUBRANGE -1e38 1e38
REL	"CNST7=CNST[7]"
INV_REL	"CNST[7]=CNST7"
FORMAT	"%14.7f"
		TEXT		"= 1J(XH)max"
END
T_NAME		CNST13
TYPE	R32
CLASS	ACQU
SUBRANGE -1e38 1e38
REL	"CNST13=CNST[13]"
INV_REL	"CNST[13]=CNST13"
FORMAT	"%14.7f"
		TEXT		"= J(XH) long range"
END
T_NAME		cnst30
		TYPE	R32
		SUBRANGE -1e38 1e38
		CLASS	ACQU
		REL	"cnst30=(1-sfo2/sfo1)/(1+sfo2/sfo1)"
		INV_REL	"D[0]=cnst30"
		UNIT	"no"
		TEXT	"cnst30=(1-sfo2/sfo1)/(1+sfo2/sfo1)"
		FORMAT	"%14.6f"
		NONEDIT
END
T_NAME		d0
		TYPE	R32
		SUBRANGE 0.0 1e8
		CLASS	ACQU
		REL	"d0=3u"
		INV_REL	"D[0]=d0"
		UNIT	"sec"
		TEXT		"incremented delay (2D)                           [3 usec]"
		FORMAT	"%14.10f sec"
		NONEDIT
END
T_NAME		D1
TYPE	R32
CLASS	ACQU
SUBRANGE 0.0 1e38
REL	"D1=D[1]"
INV_REL	"D[1]=D1"
UNIT	"sec"
FORMAT	"%14.9f sec"
		TEXT		"relaxation delay; 1-5 * T1"
END
T_NAME		d6
		TYPE	R32
		SUBRANGE 0.0 1e8
		CLASS	ACQU
		REL	"d6=1s/(cnst13*2)"
		INV_REL	"D[0]=d6"
		UNIT	"sec"
		TEXT		"delay for evolution of long range couplings (1/2Jlr)"
		FORMAT	"%14.10f sec"
		NONEDIT
END
T_NAME		D16
TYPE	R32
CLASS	ACQU
SUBRANGE 0.0 1e38
REL	"D16=D[16]"
INV_REL	"D[16]=D16"
UNIT	"sec"
FORMAT	"%14.9f sec"
		TEXT		"delay for homospoil/gradient recovery"
END
T_NAME		DELTA1
		TYPE	R32
		SUBRANGE 0.0 1e8
		CLASS	ACQU
		REL	"DELTA1=1s/(2 * (cnst6 + 0.07 * (cnst7-cnst6) ) ) -p16-d16"
		INV_REL	"D[0]=DELTA1"
		UNIT	"sec"
		TEXT	"DELTA1=1s/(2 * (cnst6 + 0.07 * (cnst7-cnst6) ) ) -p16-d16"
		FORMAT	"%14.10f sec"
		NONEDIT
END
T_NAME		DELTA2
		TYPE	R32
		SUBRANGE 0.0 1e8
		CLASS	ACQU
		REL	"DELTA2=1s/(cnst7 + cnst6) -p16-d16"
		INV_REL	"D[0]=DELTA2"
		UNIT	"sec"
		TEXT	"DELTA2=1s/(cnst7 + cnst6) -p16-d16"
		FORMAT	"%14.10f sec"
		NONEDIT
END
T_NAME		DELTA3
		TYPE	R32
		SUBRANGE 0.0 1e8
		CLASS	ACQU
		REL	"DELTA3=1s/(2 * (cnst7 - 0.07 * (cnst7-cnst6) ) ) -p16-d16"
		INV_REL	"D[0]=DELTA3"
		UNIT	"sec"
		TEXT	"DELTA3=1s/(2 * (cnst7 - 0.07 * (cnst7-cnst6) ) ) -p16-d16"
		FORMAT	"%14.10f sec"
		NONEDIT
END
T_NAME		DELTA4
		TYPE	R32
		SUBRANGE 0.0 1e8
		CLASS	ACQU
		REL	"DELTA4=d6-p16-d16-4u"
		INV_REL	"D[0]=DELTA4"
		UNIT	"sec"
		TEXT	"DELTA4=d6-p16-d16-4u"
		FORMAT	"%14.10f sec"
		NONEDIT
END
T_NAME		DELTA5
		TYPE	R32
		SUBRANGE 0.0 1e8
		CLASS	ACQU
		REL	"DELTA5=p2+d0*2"
		INV_REL	"D[0]=DELTA5"
		UNIT	"sec"
		TEXT	"DELTA5=p2+d0*2"
		FORMAT	"%14.10f sec"
		NONEDIT
END
NAME		DS
		TEXT	"number of dummy scans"
END
T_NAME		F1CNT
		TYPE	I32
		SUBRANGE 0 2147483647
		CLASS	ACQU
		REL	"F1CNT = min( 2 , td1)"
		INV_REL	"D[0]=F1CNT"
		UNIT	"no"
		TEXT	"F1CNT = min( 2 , td1)"
		FORMAT	"%14d"
		NONEDIT
END
T_NAME		in0
		TYPE	R32
		SUBRANGE 0.0 1e8
		CLASS	ACQU
		REL	"in0=inf1/2"
		INV_REL	"D[0]=in0"
		UNIT	"sec"
		TEXT		"1/(2 * SW(X)) = DW(X)"
		FORMAT	"%14.10f sec"
		NONEDIT
END
T_NAME		INF1
TYPE	R64
CLASS	ACQU
SUBRANGE 0.0 1e38
REL	"INF1=INF[1]"
INV_REL	"INF[1]=INF1"
UNIT	"usec"
FORMAT	"%14.4f usec"
		TEXT		"1/SW(X) = 2 * DW(X)"
NONEDIT
END
NAME		NS
		TEXT	"scans to execute"
END
NAME		NUSLIST
		TEXT	"variable counter list"
END
T_NAME		SPARSELIST
		TYPE	I32
		SUBRANGE 0 2147483647
		CLASS	ACQU
		REL	"SPARSELIST=             0"
		INV_REL	"D[0]=SPARSELIST"
		UNIT	"no"
		TEXT	"SPARSELIST[256]={              0             260 ... }"
		FORMAT	"%14d"
		NONEDIT
END
NAME		TDav	
		TEXT	"number of averages in nD"
END
HEADER		"======== CHANNEL f1 ========"
NAME		SFO1
FORMAT	"%14.7f MHz"
TEXT	"frequency of ch. 1"
END
NAME		O1
FORMAT	"%14.2f Hz"
TEXT	"frequency of ch. 1"
END
T_NAME		O1P
TYPE	R64
CLASS	ACQU
SUBRANGE -1e38 1e38
REL	"O1P=O1/BF1"
INV_REL	"O1=O1P*BF1"
UNIT	"ppm"
FORMAT	"%14.3f ppm"
TEXT	"frequency of ch. 1"
END
NAME		NUC1
NONEDIT
TEXT	"nucleus for channel 1"
END
T_NAME		P1
TYPE	R32
CLASS	ACQU
SUBRANGE 0.0 1.0e10
REL	"P1=P[1]"
INV_REL	"P[1]=P1"
UNIT	"usec"
FORMAT	"%14.3f usec"
		TEXT		"f1 channel -  90 degree high power pulse"
END
T_NAME		p2
		TYPE	R32
		SUBRANGE -1e38 1e38
		CLASS	ACQU
		REL	"p2=p1*2"
		INV_REL	"D[0]=p2"
		UNIT	"usec"
		TEXT		"f1 channel - 180 degree high power pulse"
		FORMAT	"%14.2f usec"
		NONEDIT
END
T_NAME		PLW1
TYPE	R32
CLASS	ACQU
SUBRANGE 0 139.783
REL	"PLW1=PLW[1]"
INV_REL	"PLW[1]=PLW1"
UNIT	"W"
FORMAT	"%14.5g W"
		TEXT		"f1 channel - power level for pulse (default)"
END
T_NAME		PLdB1
TYPE	R32
CLASS	ACQU
SUBRANGE -21.5545 1000
REL	"if(PLW[1]>0)PLdB1=-10*log(PLW[1])/LN10;else PLdB1=1000;"
INV_REL	"PLW[1]=0;if(PLdB1<1000)PLW[1]=pow(10.0,(-PLdB1)/10.0)"
UNIT	"dB"
FORMAT	"%14.2f dB"
TEXT	"power PL1 in dB"
END
HEADER		"======== CHANNEL f2 ========"
NAME		SFO2
FORMAT	"%14.7f MHz"
TEXT	"frequency of ch. 2"
END
NAME		O2
FORMAT	"%14.2f Hz"
TEXT	"frequency of ch. 2"
END
T_NAME		O2P
TYPE	R64
CLASS	ACQU
SUBRANGE -1e38 1e38
REL	"O2P=O2/BF2"
INV_REL	"O2=O2P*BF2"
UNIT	"ppm"
FORMAT	"%14.3f ppm"
TEXT	"frequency of ch. 2"
END
NAME		NUC2
NONEDIT
TEXT	"nucleus for channel 2"
END
T_NAME		P3
TYPE	R32
CLASS	ACQU
SUBRANGE 0.0 1.0e10
REL	"P3=P[3]"
INV_REL	"P[3]=P3"
UNIT	"usec"
FORMAT	"%14.3f usec"
		TEXT		"f2 channel -  90 degree high power pulse"
END
T_NAME		P24
TYPE	R32
CLASS	ACQU
SUBRANGE 0.0 1.0e10
REL	"P24=P[24]"
INV_REL	"P[24]=P24"
UNIT	"usec"
FORMAT	"%14.3f usec"
		TEXT		"f2 channel - 180 degree shaped pulse for refocussing"
END
T_NAME		PLW2
TYPE	R32
CLASS	ACQU
SUBRANGE 0 323.772
REL	"PLW2=PLW[2]"
INV_REL	"PLW[2]=PLW2"
UNIT	"W"
FORMAT	"%14.5g W"
		TEXT		"f2 channel - power level for pulse (default)"
END
T_NAME		PLdB2
TYPE	R32
CLASS	ACQU
SUBRANGE -25.2024 1000
REL	"if(PLW[2]>0)PLdB2=-10*log(PLW[2])/LN10;else PLdB2=1000;"
INV_REL	"PLW[2]=0;if(PLdB2<1000)PLW[2]=pow(10.0,(-PLdB2)/10.0)"
UNIT	"dB"
FORMAT	"%14.2f dB"
TEXT	"power PL2 in dB"
END
NAME		SPNAM[7]
		TEXT		"Crp60comp.4"
END
T_NAME		SPOAL7
TYPE	R32
CLASS	ACQU
SUBRANGE -1.0 1.0
REL	"SPOAL7=SPOAL[7]"
INV_REL	"SPOAL[7]=SPOAL7"
FORMAT	"%14.3f"
TEXT	"phase alignment of freq. offset in SP7"
END
T_NAME		SPOFFS7
TYPE	R32
CLASS	ACQU
SUBRANGE -1e38 1e38
REL	"SPOFFS7=SPOFFS[7]"
INV_REL	"SPOFFS[7]=SPOFFS7"
UNIT	"Hz"
FORMAT	"%14.2f Hz"
TEXT	"offset frequency for SP7"
END
T_NAME		SPW7
TYPE	R32
CLASS	ACQU
SUBRANGE 0 323.772
REL	"SPW7=SPW[7]"
INV_REL	"SPW[7]=SPW7"
UNIT	"W"
FORMAT	"%14.5g W"
		TEXT		"f2 channel - shaped pulse (180degree refocussing)"
END
T_NAME		SPdB7
TYPE	R32
CLASS	ACQU
SUBRANGE -25.2024 1000
REL	"if(SPW[7]>0)SPdB7=-10*log(SPW[7])/LN10;elseSPdB7=1000;"
INV_REL	"SPW[7]=0;if(SPdB7<1000)SPW[7]=pow(10.0,(-SPdB7)/10.0)"
UNIT	"dB"
FORMAT	"%14.2f -dBW"
TEXT	"power SPW7 in -dBW"
END
HEADER		"====== GRADIENT CHANNEL ====="
NAME		GPNAM[1]
		TEXT		"SMSQ10.100"
END
T_NAME		GPZ1
TYPE	R32
CLASS	ACQU
SUBRANGE -100.0 100.0
REL	"GPZ1=GPZ[1]"
INV_REL	"GPZ[1]=GPZ1"
UNIT	"%"
FORMAT	"%14.2f %"
		TEXT		"80%"
END
NAME		GPNAM[3]
		TEXT		"SMSQ10.100"
END
T_NAME		GPZ3
TYPE	R32
CLASS	ACQU
SUBRANGE -100.0 100.0
REL	"GPZ3=GPZ[3]"
INV_REL	"GPZ[3]=GPZ3"
UNIT	"%"
FORMAT	"%14.2f %"
		TEXT		"14%"
END
NAME		GPNAM[4]
		TEXT		"SMSQ10.100"
END
T_NAME		GPZ4
TYPE	R32
CLASS	ACQU
SUBRANGE -100.0 100.0
REL	"GPZ4=GPZ[4]"
INV_REL	"GPZ[4]=GPZ4"
UNIT	"%"
FORMAT	"%14.2f %"
		TEXT		"-8%"
END
NAME		GPNAM[5]
		TEXT		"SMSQ10.100"
END
T_NAME		GPZ5
TYPE	R32
CLASS	ACQU
SUBRANGE -100.0 100.0
REL	"GPZ5=GPZ[5]"
INV_REL	"GPZ[5]=GPZ5"
UNIT	"%"
FORMAT	"%14.2f %"
		TEXT		"-4%"
END
NAME		GPNAM[6]
		TEXT		"SMSQ10.100"
END
T_NAME		GPZ6
TYPE	R32
CLASS	ACQU
SUBRANGE -100.0 100.0
REL	"GPZ6=GPZ[6]"
INV_REL	"GPZ[6]=GPZ6"
UNIT	"%"
FORMAT	"%14.2f %"
		TEXT		"-2%"
END
T_NAME		P16
TYPE	R32
CLASS	ACQU
SUBRANGE 0.0 1.0e10
REL	"P16=P[16]"
INV_REL	"P[16]=P16"
UNIT	"usec"
FORMAT	"%14.3f usec"
		TEXT		"homospoil/gradient pulse                         [1 msec]"
END
HEADER		"======== F1 INDIRECT DIMENSION ========"
T_NAME		td1
		TYPE	I32
		CLASS	ACQU
		REL	"td1=1024"
		INV_REL	"TD=TD"
		FORMAT	"%d"
		TEXT	"F1 Time domain size"
		NONEDIT
END
T_NAME		sw_F1
		TYPE	R32
		CLASS	ACQU
		REL	"sw_F1=220.000000"
		INV_REL	"SW=SW"
		FORMAT	"%f"
		TEXT	"F1 Sweep width [ppm]"
		NONEDIT
END
