# Supplementary material for: Dryinones: Structure Elucidation of Red Colorants from Submerged Cultures of Pleurotus dryinus
Source: J Nat Prod. 2025 Nov 3;88(11):2602–9. doi: 10.1021/acs.jnatprod.5c00926 (PMC12670701; doi:10.1021/acs.jnatprod.5c00926)
Supplement: Supplementary file 1 [file np5c00926_si_001.zip › NMR Data Dryinone A (1)/1H 13C HMBC 25NUS/nuslist]

0
260
93
414
480
15
401
83
222
294
111
425
153
184
445
6
345
246
500
108
109
483
166
504
223
494
132
389
98
144
394
4
180
119
197
55
208
207
431
201
238
53
97
344
243
410
126
379
335
301
253
51
449
315
353
497
215
36
115
25
90
285
490
485
251
71
54
240
23
143
307
2
8
89
218
346
267
167
280
367
293
459
106
434
110
80
177
433
105
281
198
266
192
52
123
453
363
419
234
313
112
390
365
279
311
399
242
209
287
440
230
373
47
306
227
489
432
102
249
21
505
341
322
244
378
254
14
216
