# Supplementary material for: Dryinones: Structure Elucidation of Red Colorants from Submerged Cultures of Pleurotus dryinus
Source: J Nat Prod. 2025 Nov 3;88(11):2602–9. doi: 10.1021/acs.jnatprod.5c00926 (PMC12670701; doi:10.1021/acs.jnatprod.5c00926)
Supplement: Supplementary file 1 [file np5c00926_si_001.zip › NMR Data Dryinone A (1)/1H 13C HMBC 25NUS/pdata/1/auditp.txt]

##TITLE= Audit trail, TopSpin 4.1.3
##JCAMPDX= 5.01
##ORIGIN= Bruker BioSpin GmbH
##OWNER= nmrsu
$$ C:/Spektren/Hausmann/data/nmrsu/nmr/Sep24-2024_700_NB/88/pdata/1/auditp.txt
##AUDIT TRAIL=  $$ (NUMBER, WHEN, WHO, WHERE, PROCESS, VERSION, WHAT)
(   1,<2024-09-24 15:23:50.754 +0000>,<CZC1249Y2W\nmrsu>,<CZC1249Y2W>,<go4>,<TopSpin 4.1.3>,
      <acquisition in progress>)
$$ C:/Spektren/Hausmann/data/nmrsu/nmr/Sep24-2024_700_NB/88/audita.txt
(   2,<2024-09-24 16:06:03.730 +0000>,<CZC1249Y2W\nmrsu>,<CZC1249Y2W>,<go4>,<TopSpin 4.1.3>,
      <created by zg on 'Avance Neo' (CZC1249Y2W) by user 'CZC1249Y2W\nmrsu'
       on data set with UUID '0020804c-7a89-11ef-a975-0030d627f2c3'
       started at 2024-09-24 15:23:50.773 +0000, POWCHK enabled, PULCHK disabled,
       completed at 2024-09-24 16:06:03.729 +0000
       configuration hash MD5:
       F6 10 67 63 C9 6F D4 94 CB 02 48 65 1D 3D 16 FB
       double data hash MD5: 4K * 256
       7D F7 D0 7A 2B AB B1 91 6D D5 CD FA CF 1A 3E C8>)
(   3,<2024-09-24 18:08:37.608 +0200>,<nmrsu>,<CZC1249Y2W>,<proc2d>,<TopSpin 4.1.3>,
      <Start of raw data processing
       xf2 td1 1024 nodisp F2: SI = 4K WDW = 4 SSB = 4 FT_mod = 6 PKNL = 1 F1: SI = 1K
       data hash MD5: 4K * 1K
       2C 7A B8 5A 89 32 83 E9 8C 93 1E 95 11 AD D1 82>)
(   4,<2024-09-24 18:08:37.747 +0200>,<nmrsu>,<CZC1249Y2W>,<proc2d>,<TopSpin 4.1.3>,
      <Start of raw data processing
       xf2 nd2d nodisp n F2: SI = 4K WDW = 4 SSB = 4 FT_mod = 6 PKNL = 1 F1: SI = 1K
       data hash MD5: 4K * 1K
       5F 40 F2 29 FE 60 90 6D BF ED 62 69 22 12 DE 17>)
(   5,<2024-09-24 18:08:56.355 +0200>,<nmrsu>,<CZC1249Y2W>,<mddnmr>,<TopSpin 4.1.3>,
      <mdd: parameter modification due to missing license
       Mdd_mod = cs Mdd_CsALG = ist
       data hash MD5: 4K * 1K
       55 C8 AF 97 B0 8E 34 E0 CC 11 C9 C1 C0 0E 4C 39>)
(   6,<2024-09-24 18:08:57.133 +0200>,<nmrsu>,<CZC1249Y2W>,<proc2d>,<TopSpin 4.1.3>,
      <xf1 F1: SI = 1K ME_mod = 2 NCOEF = 60 WDW = 4 SSB = 2 FT_mod = 6 FCOR = 0.5 PHC0 = 0 PHC1 = 0
       data hash MD5: 4K * 1K
       17 CC BA 2F 54 A1 86 A7 E3 E3 0F 47 67 CF C3 0E>)
(   7,<2024-09-24 18:09:56.205 +0200>,<nmrsu>,<CZC1249Y2W>,<proc2d>,<TopSpin 4.1.3>,
      <xht2
       data hash MD5: 4K * 1K
       17 CC BA 2F 54 A1 86 A7 E3 E3 0F 47 67 CF C3 0E>)
(   8,<2024-09-24 18:09:56.305 +0200>,<nmrsu>,<CZC1249Y2W>,<proc2d>,<TopSpin 4.1.3>,
      <mc2 F2: PH_mod = 2
       data hash MD5: 4K * 1K
       6F 4C 0D 70 3B 45 8E F4 BC C5 AF 44 36 48 DF CF>)
##END=

$$ hash MD5
$$ 2C A2 F3 1B B6 F7 91 1D 4F 00 A1 09 6E AE 09 6A
