# Supplementary material for: Dryinones: Structure Elucidation of Red Colorants from Submerged Cultures of Pleurotus dryinus
Source: J Nat Prod. 2025 Nov 3;88(11):2602–9. doi: 10.1021/acs.jnatprod.5c00926 (PMC12670701; doi:10.1021/acs.jnatprod.5c00926)
Supplement: Supplementary file 1 [file np5c00926_si_001.zip › NMR Data Dryinone A (1)/1H 13C HMBC 25NUS/pdata/1/curdat2]

##TITLE= Parameter file, TopSpin 4.1.3
##JCAMPDX= 5.0
##DATATYPE= Parameter Values
##NPOINTS= 2	$$ modification sequence number
##ORIGIN= Bruker BioSpin GmbH
##OWNER= nmrsu
$$ 2024-09-24 18:09:40.099 +0200  nmrsu@CZC1249Y2W
$$ C:/Spektren/Hausmann/data/nmrsu/nmr/Sep24-2024_700_NB/88/pdata/1/curdat2
$$ process C:\Bruker\TopSpin4.1.3\prog\mod\dataserver.exe
##$DATPATH2= <C:/Spektren/Hausmann/data/nmrsu/nmr>
##$DATPATH3= <C:/Spektren/Hausmann/data/nmrsu/nmr>
##$DU2= <>
##$DU3= <>
##$EXPNO2= 80
##$EXPNO3= 86
##$NAME2= <Sep24-2024_700_NB>
##$NAME3= <Sep24-2024_700_NB>
##$PROCNO2= 1
##$PROCNO3= 1
##$TYPE= <>
##$USER2= <>
##$USER3= <>
##END=
