# Supplementary material for: Dryinones: Structure Elucidation of Red Colorants from Submerged Cultures of Pleurotus dryinus
Source: J Nat Prod. 2025 Nov 3;88(11):2602–9. doi: 10.1021/acs.jnatprod.5c00926 (PMC12670701; doi:10.1021/acs.jnatprod.5c00926)
Supplement: Supplementary file 1 [file np5c00926_si_001.zip › NMR Data Dryinone A (1)/1H 13C HMBC 25NUS/pdata/1/proc]

##TITLE= Parameter file, TopSpin 4.1.3
##JCAMPDX= 5.0
##DATATYPE= Parameter Values
##NPOINTS= 1	$$ modification sequence number
##ORIGIN= Bruker BioSpin GmbH
##OWNER= nmrsu
$$ 2024-09-24 17:14:03.341 +0200  nmrsu@CZC1249Y2W
$$ C:\Spektren\Hausmann\data\nmrsu\nmr/Sep24-2024_700_NB/88/pdata/1/proc
$$ process C:\Bruker\TopSpin4.1.3\prog\mod\edparproc.exe
##$ABSF1= 1000
##$ABSF2= -1000
##$ABSG= 5
##$ABSL= 3
##$ALPHA= 0
##$AQORDER= 0
##$ASSFAC= 0
##$ASSFACI= 0
##$ASSFACX= 0
##$ASSWID= 0
##$AUNMP= <proc_2dplxf2m>
##$AXLEFT= 0
##$AXNAME= <>
##$AXNUC= <off>
##$AXRIGHT= 0
##$AXTYPE= 0
##$AXUNIT= <>
##$AZFE= 0.1
##$AZFW= 0.5
##$BCFW= 1
##$BC_mod= 2
##$BYTORDP= 0
##$COROFFS= 0
##$CY= -3
##$DATMOD= 1
##$DC= 1
##$DFILT= <>
##$DTYPP= 0
##$ERETIC= no
##$F1P= 8.57733821868896
##$F2P= 0.17733704022256
##$FCOR= 0.5
##$FTSIZE= 0
##$FT_mod= 0
##$GAMMA= 1
##$GB= 0
##$INTBC= 1
##$INTSCL= 1
##$ISEN= 128
##$LB= 0
##$LEV0= 35
##$LPBIN= 0
##$MAXI= 1
##$MC2= 0
##$MEAN= 0
##$ME_mod= 0
##$MI= 0.004141022
##$MddCEXP= no
##$MddCT_SP= no
##$MddF180= no
##$MddLAMBDA= 0
##$MddMEMORY= 0
##$MddMERGE= 23
##$MddNCOMP= 0
##$MddNITER= 0
##$MddNOISE= 0.8
##$MddPHASE= 0
##$MddSEED= 0
##$MddSRSIZE= 0
##$Mdd_CsALG= 0
##$Mdd_CsLAMBDA= 1
##$Mdd_CsNITER= 0
##$Mdd_CsNORM= 0
##$Mdd_CsVE= yes
##$Mdd_CsZF= 0
##$Mdd_LrLAMBDA= 0
##$Mdd_LrNITER= 0
##$Mdd_LrRANK= 0
##$Mdd_LrZF= 0
##$Mdd_mod= 1
##$NCOEF= 0
##$NC_proc= 0
##$NLEV= 16
##$NOISF1= 0
##$NOISF2= 0
##$NSP= 1
##$NTH_PI= 0
##$NZP= 1
##$OFFSET= 8.57732
##$PC= 1.4
##$PHC0= 0
##$PHC1= 0
##$PH_mod= 0
##$PKNL= yes
##$PPARMOD= 1
##$PPDIAG= 0
##$PPIPTYP= 1
##$PPMPNUM= 2147483647
##$PPRESOL= 1
##$PSCAL= 0
##$PSIGN= 2
##$PYNMP= <>
##$RDF1= 0
##$RDF2= 0
##$RDFWHM= 0
##$RDINT= 0
##$RDPOS= 0
##$REVERSE= no
##$SF= 700.2800138
##$SI= 4096
##$SIGF1= 0
##$SIGF2= 0
##$SINO= 0
##$SIOLD= 4096
##$SPECTYP= <>
##$SREF_mod= 1
##$SREGLST= <1H.MeOD>
##$SSB= 4
##$STSI= 0
##$STSR= 0
##$SW_p= 8.39996440898286
##$SYMM= 0
##$S_DEV= 0
##$TDeff= 0
##$TDoff= 0
##$TI= <Broel PDR2 6a

>
##$TILT= no
##$TM1= 0
##$TM2= 0
##$TOPLEV= 100
##$USERP1= <>
##$USERP2= <>
##$USERP3= <>
##$USERP4= <>
##$USERP5= <>
##$WDW= 4
##$XDIM= 0
##$YMAX_p= 0
##$YMIN_p= 0
##END=
