# Supplementary material for: Dryinones: Structure Elucidation of Red Colorants from Submerged Cultures of Pleurotus dryinus
Source: J Nat Prod. 2025 Nov 3;88(11):2602–9. doi: 10.1021/acs.jnatprod.5c00926 (PMC12670701; doi:10.1021/acs.jnatprod.5c00926)
Supplement: Supplementary file 1 [file np5c00926_si_001.zip › NMR Data Dryinone A (1)/1H 13C HMBC 25NUS/shimvalues]

# Tue Sep 24 15:24:42 2024
#$$PROBEIDENTIFIER=Z168794_0004
#$$PROBENAME=CPP1.1 TCI 700S3 H&F-C/N-D-05 Z XT
#$$SHIMID=292722
#
# Active Shim Gradients
#
Z           		-10243          
Z2          		-2921           
Z3          		90              
Z4          		3413            
Z5          		3559            
Z6          		945             
Z7          		-4347           
Z8          		6584            
X           		-2895           
XZ          		1519            
XZ2         		-7016           
XZ3         		2764            
XZ4         		835             
XZ5         		1312            
Y           		16665           
YZ          		-3643           
YZ2         		4380            
YZ3         		-2094           
YZ4         		-489            
YZ5         		-72             
XY          		-3805           
XYZ         		4645            
XYZ2        		-574            
XYZ3        		-1073           
XYZ4        		1139            
XYZ5        		-86             
(X2-Y2)     		-1813           
(X2-Y2)Z    		-4900           
(X2-Y2)Z2   		715             
(X2-Y2)Z3   		823             
(X2-Y2)Z4   		-730            
(X2-Y2)Z5   		132             
X3          		9046            
X3Z         		792             
Y3          		2547            
Y3Z         		-1466           
#
# Lock Parameter
#
FIELD		2759.503
LOCKPHASE		 335.022
LOCKPOWER		 -34.000
LOCKGAIN		 142.691
LOCKDC		 -75.000
LOCKSHIFT		   3.300
LOOPGAIN		  -1.361
LOOPTIME		   0.265
LOOPFILTER		 124.320
#
IEEE64_VERSION_CODE 1
#
# Shim currents 
#
SHIM_SETTING [ 1]    -5290.35843337
SHIM_SETTING [ 2]    -5640.44947037
SHIM_SETTING [ 3]    -1925.69002928
SHIM_SETTING [ 4]     3240.69422778
SHIM_SETTING [ 5]    -2224.54896316
SHIM_SETTING [ 6]    -1436.04493627
SHIM_SETTING [ 7]    11668.96090046
SHIM_SETTING [ 8]     6829.42062379
SHIM_SETTING [ 9]     1729.61658836
SHIM_SETTING [10]      877.01060062
SHIM_SETTING [11]        0.00000000
SHIM_SETTING [12]     4012.84034109
SHIM_SETTING [13]     1081.57149932
SHIM_SETTING [14]     4002.94386958
SHIM_SETTING [15]    -4649.24255885
SHIM_SETTING [16]   -13595.83284653
SHIM_SETTING [17]     -942.01828342
SHIM_SETTING [18]     2544.07736789
SHIM_SETTING [19]     4939.36870131
SHIM_SETTING [20]    -2129.07429861
SHIM_SETTING [21]    -5049.86340072
SHIM_SETTING [22]     3456.20655884
SHIM_SETTING [23]    -5536.93567214
SHIM_SETTING [24]     2322.79882179
SHIM_SETTING [25]    -1560.29624516
SHIM_SETTING [26]    -1280.79756065
SHIM_SETTING [27]     4771.29746946
SHIM_SETTING [28]    13571.58763688
SHIM_SETTING [29]     -640.50331304
SHIM_SETTING [30]     -397.69085692
SHIM_SETTING [31]    14657.83798152
SHIM_SETTING [32]    24694.33390796
SHIM_SETTING [33]     1319.95657515
SHIM_SETTING [34]    -6334.26249407
SHIM_SETTING [35]     -598.52357964
SHIM_SETTING [36]    -8446.93777029
SHIM_SETTING [37]     8376.74675469
SHIM_SETTING [38]     3982.12273139
SHIM_SETTING [39]    13991.92737236
SHIM_SETTING [40]        0.00000000
