# Supplementary material for: Dryinones: Structure Elucidation of Red Colorants from Submerged Cultures of Pleurotus dryinus
Source: J Nat Prod. 2025 Nov 3;88(11):2602–9. doi: 10.1021/acs.jnatprod.5c00926 (PMC12670701; doi:10.1021/acs.jnatprod.5c00926)
Supplement: Supplementary file 1 [file np5c00926_si_001.zip › NMR Data Dryinone A (1)/1H 13C HMBC 50NUS/nuslist]

0
260
93
414
480
15
401
83
222
294
111
425
153
184
445
6
345
246
500
108
109
483
166
504
223
494
132
389
98
144
394
4
180
119
197
55
208
207
431
201
238
53
97
344
243
410
126
379
335
301
253
51
449
315
353
497
215
36
115
25
90
285
490
485
251
71
54
240
23
143
307
2
8
89
218
346
267
167
280
367
293
459
106
434
110
80
177
433
105
281
198
266
192
52
123
453
363
419
234
313
112
390
365
279
311
399
242
209
287
440
230
373
47
306
227
489
432
102
249
21
505
341
322
244
378
254
14
216
68
452
264
502
336
87
173
204
40
340
107
327
64
277
233
185
150
125
205
318
168
7
57
374
42
354
408
282
259
43
272
326
224
30
96
304
388
339
34
481
491
32
99
412
308
319
38
130
418
493
187
128
451
137
448
206
299
44
178
475
19
467
312
369
226
151
331
442
225
84
355
82
104
247
103
33
503
366
232
469
492
302
343
101
146
380
320
196
81
328
508
176
329
39
248
461
444
482
231
263
135
154
495
310
384
298
188
407
31
396
402
383
499
136
257
457
474
155
403
265
91
269
268
484
404
468
370
179
