# Supplementary material for: Dryinones: Structure Elucidation of Red Colorants from Submerged Cultures of Pleurotus dryinus
Source: J Nat Prod. 2025 Nov 3;88(11):2602–9. doi: 10.1021/acs.jnatprod.5c00926 (PMC12670701; doi:10.1021/acs.jnatprod.5c00926)
Supplement: Supplementary file 1 [file np5c00926_si_001.zip › NMR Data Dryinone A (1)/1H 13C HMBC 50NUS/pdata/1/auditp.txt]

##TITLE= Audit trail, TopSpin 4.1.3
##JCAMPDX= 5.01
##ORIGIN= Bruker BioSpin GmbH
##OWNER= nmrsu
$$ C:/Spektren/Hausmann/data/nmrsu/nmr/Sep24-2024_700_NB/91/pdata/1/auditp.txt
##AUDIT TRAIL=  $$ (NUMBER, WHEN, WHO, WHERE, PROCESS, VERSION, WHAT)
(   1,<2024-09-24 20:03:17.615 +0000>,<CZC1249Y2W\nmrsu>,<CZC1249Y2W>,<go4>,<TopSpin 4.1.3>,
      <acquisition in progress>)
$$ C:/Spektren/Hausmann/data/nmrsu/nmr/Sep24-2024_700_NB/91/audita.txt
(   2,<2024-09-24 21:27:01.547 +0000>,<CZC1249Y2W\nmrsu>,<CZC1249Y2W>,<go4>,<TopSpin 4.1.3>,
      <created by zg on 'Avance Neo' (CZC1249Y2W) by user 'CZC1249Y2W\nmrsu'
       on data set with UUID '09f1aef8-7ab0-11ef-81de-0030d627f2c3'
       started at 2024-09-24 20:03:17.640 +0000, POWCHK enabled, PULCHK disabled,
       completed at 2024-09-24 21:27:01.546 +0000
       configuration hash MD5:
       F6 10 67 63 C9 6F D4 94 CB 02 48 65 1D 3D 16 FB
       double data hash MD5: 4K * 512
       40 0D C5 9F C5 EC 32 1D F6 EF 67 99 EF 6B 04 6B>)
(   3,<2024-09-25 10:36:41.737 +0200>,<nmrsu>,<CZC1249Y2W>,<proc2d>,<TopSpin 4.1.3>,
      <Start of raw data processing
       xf2 td1 1024 nodisp F2: SI = 4K WDW = 4 SSB = 4 FT_mod = 6 PKNL = 1 F1: SI = 1K
       data hash MD5: 4K * 1K
       2C 7A B8 5A 89 32 83 E9 8C 93 1E 95 11 AD D1 82>)
(   4,<2024-09-25 10:36:41.921 +0200>,<nmrsu>,<CZC1249Y2W>,<proc2d>,<TopSpin 4.1.3>,
      <Start of raw data processing
       xf2 nd2d nodisp n F2: SI = 4K WDW = 4 SSB = 4 FT_mod = 6 PKNL = 1 F1: SI = 1K
       data hash MD5: 4K * 1K
       CD 08 EB A0 84 97 61 F4 86 4F 14 97 87 44 8E BD>)
(   5,<2024-09-25 10:37:00.433 +0200>,<nmrsu>,<CZC1249Y2W>,<mddnmr>,<TopSpin 4.1.3>,
      <mdd: parameter modification due to missing license
       Mdd_mod = cs Mdd_CsALG = ist
       data hash MD5: 4K * 1K
       BC CC 22 ED 1B D9 4E 7B 6F E9 A7 EF A3 0A CA 5F>)
(   6,<2024-09-25 10:37:01.196 +0200>,<nmrsu>,<CZC1249Y2W>,<proc2d>,<TopSpin 4.1.3>,
      <xf1 F1: SI = 1K ME_mod = 2 NCOEF = 60 WDW = 4 SSB = 2 FT_mod = 6 FCOR = 0.5 PHC0 = 0 PHC1 = 0
       data hash MD5: 4K * 1K
       4B EC 42 25 39 BC 31 E9 13 8E 39 D2 2B 5D 32 85>)
(   7,<2024-09-25 10:37:14.954 +0200>,<nmrsu>,<CZC1249Y2W>,<proc2d>,<TopSpin 4.1.3>,
      <xht2
       data hash MD5: 4K * 1K
       4B EC 42 25 39 BC 31 E9 13 8E 39 D2 2B 5D 32 85>)
(   8,<2024-09-25 10:37:15.052 +0200>,<nmrsu>,<CZC1249Y2W>,<proc2d>,<TopSpin 4.1.3>,
      <mc2 F2: PH_mod = 2
       data hash MD5: 4K * 1K
       15 C5 BD 9F E1 3A E7 C1 1E 9E 87 DD 56 8E 97 FF>)
##END=

$$ hash MD5
$$ 91 9D FD DE 8F 97 A3 49 31 57 4F CC 4E 17 BF 0B
