# Supplementary material for: Dryinones: Structure Elucidation of Red Colorants from Submerged Cultures of Pleurotus dryinus
Source: J Nat Prod. 2025 Nov 3;88(11):2602–9. doi: 10.1021/acs.jnatprod.5c00926 (PMC12670701; doi:10.1021/acs.jnatprod.5c00926)
Supplement: Supplementary file 1 [file np5c00926_si_001.zip › NMR Data Dryinone A (1)/1H 13C HMBC 50NUS/pdata/1/mem.par]

##TITLE= Parameter file, TopSpin 4.4.1
##JCAMPDX= 5.0
##DATATYPE= Parameter Values
##NPOINTS= 1	$$ modification sequence number
##ORIGIN= Bruker BioSpin GmbH & Co. KG
##OWNER= Broel
$$ 2025-05-15 11:40:40.105 +0200  Broel@FB08PC-U017055
$$ Y:/Projekt PDR/Strukturaufkl�rung/NMR/Peak 6a/Rohdaten/Sep24-2024_700_NB/91/pdata/1/mem.par
$$ process C:\Bruker\TopSpin4.4.1\prog\mod\dataserver.exe
##$AIM= 1
##$ASYM= (0..3)
0 0 0 0
##$F1P= 9.8
##$F2P= 1.4
##$IPOSNEG= 0
##$MEMRUN= 0
##$MOCKDAT= 1
##$MOVIES= 10
##$NITER= 99
##$PSFDEF= 0
##$PSFLSHA= (0..3)
1 1 1 1
##$PSFLWID= (0..3)
0.5 0.5 0.5 0.5
##$PSFRSHA= (0..3)
1 1 1 1
##$PSFRWID= (0..3)
0.5 0.5 0.5 0.5
##$RATE= 1
##$SFWIDTH= 700.2800138
##$SIDIM= (0..3)
256 256 256 256
##$SIGMA= 0
##$STEPRES= 0
##$SUPERRS= (0..3)
1 1 1 1
##$SWDIM= (0..3)
1000 1000 1000 1000
##$UDEF= 0.01
##$UTOL= 0.03
##END=
