# Supplementary material for: Dryinones: Structure Elucidation of Red Colorants from Submerged Cultures of Pleurotus dryinus
Source: J Nat Prod. 2025 Nov 3;88(11):2602–9. doi: 10.1021/acs.jnatprod.5c00926 (PMC12670701; doi:10.1021/acs.jnatprod.5c00926)
Supplement: Supplementary file 1 [file np5c00926_si_001.zip › NMR Data Dryinone A (1)/1H 13C HSQC/acqu2]

##TITLE= Parameter file, TopSpin 4.1.3
##JCAMPDX= 5.0
##DATATYPE= Parameter Values
##NPOINTS= 1	$$ modification sequence number
##ORIGIN= Bruker BioSpin GmbH
##OWNER= nmrsu
$$ 2024-09-24 13:58:11.689 +0200  nmrsu@CZC1249Y2W
$$ C:/Bruker/TopSpin4.1.3/prog/curdir/changer/inmrchanger/Sep17-2024-1317-nmrsu/8/8.72/data/nmr/Sep24-2024_700_NB/83/acqu2
$$ process C:\Bruker\TopSpin4.1.3\prog\mod\xwish3.exe
##$ACQT0= 0
##$BF1= 176.085546056
##$FnILOOP= 0
##$FnMODE= 6
##$NUC1= <13C>
##$NusJSP= 0
##$NusT2= 1
##$NusTD= 0
##$O1= 13206.417
##$ProjAngle= 0
##$SFO1= 176.098752473
##$SW= 165
##$SW_h= 29056.294158045
##$TD= 256
##END=
