# Supplementary material for: Dryinones: Structure Elucidation of Red Colorants from Submerged Cultures of Pleurotus dryinus
Source: J Nat Prod. 2025 Nov 3;88(11):2602–9. doi: 10.1021/acs.jnatprod.5c00926 (PMC12670701; doi:10.1021/acs.jnatprod.5c00926)
Supplement: Supplementary file 1 [file np5c00926_si_001.zip › NMR Data Dryinone A (1)/1H 13C HSQC/pdata/1/auditp.txt]

##TITLE= Audit trail, TopSpin 4.1.3
##JCAMPDX= 5.01
##ORIGIN= Bruker BioSpin GmbH
##OWNER= nmrsu
$$ C:/Spektren/Hausmann/data/nmrsu/nmr/Sep24-2024_700_NB/83/pdata/1/auditp.txt
##AUDIT TRAIL=  $$ (NUMBER, WHEN, WHO, WHERE, PROCESS, VERSION, WHAT)
(   1,<2024-09-24 11:58:56.027 +0000>,<CZC1249Y2W\nmrsu>,<CZC1249Y2W>,<go4>,<TopSpin 4.1.3>,
      <acquisition in progress>)
(   2,<2024-09-24 14:02:24.239 +0200>,<nmrsu>,<CZC1249Y2W>,<proc2d>,<TopSpin 4.1.3>,
      <Start of raw data processing
       xfb F2: SI = 1K WDW = 4 SSB = 2 FT_mod = 6 PKNL = 1 PHC0 = 0 PHC1 = 0 F1: SI = 1K ME_mod = 2 NCOEF = 16 WDW = 4 SSB = 2 FT_mod = 6 FCOR = 0.5 PHC0 = 0 PHC1 = 0
       data hash MD5: 1K * 1K
       BD FB 43 A0 59 98 5B 4A 53 67 A5 CF 5A A6 A9 37>)
(   3,<2024-09-24 14:03:13.746 +0200>,<nmrsu>,<CZC1249Y2W>,<proc2d>,<TopSpin 4.1.3>,
      <pk2 fgphup F2: PHC0 = 72.6 PHC1 = 0
       data hash MD5: 1K * 1K
       9C 93 DF BE B9 8A A8 9C BC 18 3B FC F0 78 D7 09>)
(   4,<2024-09-24 14:04:57.431 +0200>,<nmrsu>,<CZC1249Y2W>,<proc2d>,<TopSpin 4.1.3>,
      <Start of raw data processing
       xfb F2: SI = 1K WDW = 4 SSB = 2 FT_mod = 6 PKNL = 1 PHC0 = 72.6 PHC1 = 0 F1: SI = 1K ME_mod = 2 NCOEF = 34 WDW = 4 SSB = 2 FT_mod = 6 FCOR = 0.5 PHC0 = 0 PHC1 = 0
       data hash MD5: 1K * 1K
       11 0A ED 7C A6 51 D5 25 02 FB 9D E9 1E EB 74 88>)
(   5,<2024-09-24 14:06:47.352 +0200>,<nmrsu>,<CZC1249Y2W>,<proc2d>,<TopSpin 4.1.3>,
      <Start of raw data processing
       xfb F2: SI = 1K WDW = 4 SSB = 2 FT_mod = 6 PKNL = 1 PHC0 = 72.6 PHC1 = 0 F1: SI = 1K ME_mod = 2 NCOEF = 46 WDW = 4 SSB = 2 FT_mod = 6 FCOR = 0.5 PHC0 = 0 PHC1 = 0
       data hash MD5: 1K * 1K
       3B 11 7C BC 66 78 37 8A 11 5B C9 A5 F5 67 3A 7D>)
(   6,<2024-09-24 14:36:20.329 +0200>,<nmrsu/nmrsu>,<CZC1249Y2W>,<xwish3>,<TopSpin 4.1.3>,
      <ICON-NMR User ID: nmrsu
       data hash MD5: 1K * 1K
       3B 11 7C BC 66 78 37 8A 11 5B C9 A5 F5 67 3A 7D>)
##END=

$$ hash MD5
$$ 99 7A DE F6 F5 48 FB 67 1C 9F 8F ED 39 FC 07 75
