# Supplementary material for: Dryinones: Structure Elucidation of Red Colorants from Submerged Cultures of Pleurotus dryinus
Source: J Nat Prod. 2025 Nov 3;88(11):2602–9. doi: 10.1021/acs.jnatprod.5c00926 (PMC12670701; doi:10.1021/acs.jnatprod.5c00926)
Supplement: Supplementary file 2 [file np5c00926_si_002.zip › NMR Data Dryinone B (2)/13C/pdata/1/auditp.txt]

##TITLE= Audit trail, TopSpin 4.1.3
##JCAMPDX= 5.01
##ORIGIN= Bruker BioSpin GmbH
##OWNER= nmrsu
$$ C:/Spektren/Hausmann/data/nmrsu/nmr/Oct08-2024_700_NBr/106/pdata/1/auditp.txt
##AUDIT TRAIL=  $$ (NUMBER, WHEN, WHO, WHERE, PROCESS, VERSION, WHAT)
(   1,<2024-10-08 13:36:43.954 +0000>,<CZC1249Y2W\nmrsu>,<CZC1249Y2W>,<go4>,<TopSpin 4.1.3>,
      <acquisition in progress>)
(   2,<2024-10-08 16:17:58.589 +0200>,<nmrsu>,<CZC1249Y2W>,<proc1d>,<TopSpin 4.1.3>,
      <Start of raw data processing
       efp LB = 1 FT_mod = 6 PKNL = 1 PHC0 = 0 PHC1 = 0 SI = 32K 
       data hash MD5: 32K
       8D 85 5E DE 69 17 DA 74 10 CD 63 AC 60 3F 64 8B>)
(   3,<2024-10-08 16:18:20.500 +0200>,<nmrsu>,<CZC1249Y2W>,<proc1d>,<TopSpin 4.1.3>,
      <pk fgphup PHC0 = 139.0357 PHC1 = -284 
       data hash MD5: 32K
       19 75 95 DA CC 44 55 E7 4F D1 A8 EF 2A 02 D0 56>)
(   4,<2024-10-08 16:25:34.771 +0200>,<nmrsu/nmrsu>,<CZC1249Y2W>,<proc1d>,<TopSpin 4.1.3>,
      <Start of raw data processing
       ef LB = 1 FT_mod = 6 PKNL = 1 SI = 32K 
       data hash MD5: 32K
       CE 4B DE C7 42 C8 A4 52 CC 43 F1 DB 55 08 6F BD>)
(   5,<2024-10-08 16:25:34.900 +0200>,<nmrsu/nmrsu>,<CZC1249Y2W>,<proc1d>,<TopSpin 4.1.3>,
      <apk 
       data hash MD5: 32K
       A7 C4 DF AB 75 16 75 EA 18 BB 47 2C 4B 1A 8B 00>)
(   6,<2024-10-08 16:25:35.042 +0200>,<nmrsu/nmrsu>,<CZC1249Y2W>,<proc1d>,<TopSpin 4.1.3>,
      <abs ABSG = 5 
       data hash MD5: 32K
       51 56 A1 12 93 EB FA 79 06 DA 1B A6 92 B8 EB DC>)
(   7,<2024-10-08 16:25:35.107 +0200>,<nmrsu/nmrsu>,<CZC1249Y2W>,<peak>,<TopSpin 4.1.3>,
      <1D Peak picking
       data hash MD5: 32K
       51 56 A1 12 93 EB FA 79 06 DA 1B A6 92 B8 EB DC>)
(   8,<2024-10-08 16:25:36.141 +0200>,<nmrsu/nmrsu>,<CZC1249Y2W>,<xwish3>,<TopSpin 4.1.3>,
      <ICON-NMR User ID: nmrsu
       data hash MD5: 32K
       51 56 A1 12 93 EB FA 79 06 DA 1B A6 92 B8 EB DC>)
(   9,<2024-10-08 16:29:23.241 +0200>,<nmrsu>,<CZC1249Y2W>,<proc1d>,<TopSpin 4.1.3>,
      <pk fgphup PHC0 = -78.15405 PHC1 = -388 
       data hash MD5: 32K
       3D 86 D5 09 3C 19 52 0F 18 CA 0C 3F AB 30 9D 90>)
(  10,<2024-10-08 16:29:34.928 +0200>,<nmrsu>,<CZC1249Y2W>,<proc1d>,<TopSpin 4.1.3>,
      <Start of raw data processing
       efp LB = 1 FT_mod = 6 PKNL = 1 PHC0 = -224.1788 PHC1 = -278.7864 SI = 128K 
       data hash MD5: 128K
       34 7A B8 76 68 CE 5E 52 91 AD CA 9A A4 36 B9 A5>)
##END=

$$ hash MD5
$$ 90 DB 9B B8 85 84 CD 81 BB F0 8A F5 5C 69 DE EE
