# Supplementary material for: Dryinones: Structure Elucidation of Red Colorants from Submerged Cultures of Pleurotus dryinus
Source: J Nat Prod. 2025 Nov 3;88(11):2602–9. doi: 10.1021/acs.jnatprod.5c00926 (PMC12670701; doi:10.1021/acs.jnatprod.5c00926)
Supplement: Supplementary file 2 [file np5c00926_si_002.zip › NMR Data Dryinone B (2)/13C/pdata/1/peaklist.xml]

<?xml version="1.0" encoding="UTF-8"?>
<PeakList>
  <PeakList1D>
    <PeakList1DHeader creator="nmrsu" date="2024-10-08T16:25:35.121+02:00" expNo="106" name="Oct08-2024_700_NBr" owner="" procNo="1" source="C:/Spektren/Hausmann/data/nmrsu/nmr">
      <PeakPickDetails>F1=218.313705ppm, F2=-18.313704ppm, MI=0.00cm, MAXI=10000.00cm, PC=1.400
      </PeakPickDetails>
    </PeakList1DHeader>
    <Peak1D F1="129.049149" intensity="3.846537e-01" type="0"/>
    <Peak1D F1="128.271667" intensity="1.627832e-01" type="0"/>
    <Peak1D F1="128.190674" intensity="2.952152e-01" type="0"/>
    <Peak1D F1="124.898697" intensity="1.576051e-01" type="0"/>
    <Peak1D F1="98.196594" intensity="2.862143e-01" type="0"/>
    <Peak1D F1="97.795815" intensity="1.260443e-01" type="0"/>
    <Peak1D F1="75.886147" intensity="8.909251e-01" type="0"/>
    <Peak1D F1="74.976494" intensity="2.430309e-01" type="0"/>
    <Peak1D F1="74.586136" intensity="1.521951e-01" type="0"/>
    <Peak1D F1="74.404572" intensity="8.582133e-01" type="0"/>
    <Peak1D F1="74.304588" intensity="7.313382e-02" type="0"/>
    <Peak1D F1="72.470619" intensity="2.420295e-01" type="0"/>
    <Peak1D F1="71.234154" intensity="2.495106e-01" type="0"/>
    <Peak1D F1="70.405281" intensity="9.342414e-01" type="0"/>
    <Peak1D F1="69.795624" intensity="1.159701e-01" type="0"/>
    <Peak1D F1="55.902313" intensity="1.540466e-01" type="0"/>
    <Peak1D F1="55.783569" intensity="7.350448e-01" type="0"/>
    <Peak1D F1="53.809620" intensity="2.565752e-01" type="0"/>
    <Peak1D F1="48.488651" intensity="7.801799e-02" type="0"/>
    <Peak1D F1="48.005375" intensity="2.077926e+00" type="0"/>
    <Peak1D F1="47.884010" intensity="6.102402e+00" type="0"/>
    <Peak1D F1="47.762604" intensity="1.255665e+01" type="0"/>
    <Peak1D F1="47.640785" intensity="1.500000e+01" type="0"/>
    <Peak1D F1="47.518841" intensity="1.292821e+01" type="0"/>
    <Peak1D F1="47.396881" intensity="6.455501e+00" type="0"/>
    <Peak1D F1="47.275009" intensity="2.124708e+00" type="0"/>
    <Peak1D F1="36.323223" intensity="7.344013e-01" type="0"/>
    <Peak1D F1="36.160210" intensity="2.494182e-01" type="0"/>
    <Peak1D F1="28.791611" intensity="6.376369e-01" type="0"/>
    <Peak1D F1="26.629086" intensity="1.081246e-01" type="0"/>
    <Peak1D F1="25.708652" intensity="1.683494e-01" type="0"/>
    <Peak1D F1="22.852800" intensity="1.386050e-01" type="0"/>
    <Peak1D F1="22.232672" intensity="2.526837e-01" type="0"/>
    <Peak1D F1="20.708357" intensity="8.862894e-01" type="0"/>
  </PeakList1D>
</PeakList>
