# Supplementary material for: Dryinones: Structure Elucidation of Red Colorants from Submerged Cultures of Pleurotus dryinus
Source: J Nat Prod. 2025 Nov 3;88(11):2602–9. doi: 10.1021/acs.jnatprod.5c00926 (PMC12670701; doi:10.1021/acs.jnatprod.5c00926)
Supplement: Supplementary file 2 [file np5c00926_si_002.zip › NMR Data Dryinone B (2)/13C/pdata/1/peakrng]

P    #regions in PPM
# 2024-10-08 16:25:35 +0200  nmrsu@CZC1249Y2W
# low field   high field   mi   maxi
  218.313705444336  -18.3137043568954  0.000  10000.000  # for region 1
