# Supplementary material for: Dryinones: Structure Elucidation of Red Colorants from Submerged Cultures of Pleurotus dryinus
Source: J Nat Prod. 2025 Nov 3;88(11):2602–9. doi: 10.1021/acs.jnatprod.5c00926 (PMC12670701; doi:10.1021/acs.jnatprod.5c00926)
Supplement: Supplementary file 2 [file np5c00926_si_002.zip › NMR Data Dryinone B (2)/1H/pdata/1/assocs]

##TITLE= Parameter file, TopSpin 4.1.3
##JCAMPDX= 5.0
##DATATYPE= Parameter Values
##NPOINTS= 2	$$ modification sequence number
##ORIGIN= Bruker BioSpin GmbH
##OWNER= nmrsu
$$ 2024-10-08 16:38:29.543 +0200  nmrsu@CZC1249Y2W
$$ C:/Spektren/Hausmann/data/nmrsu/nmr/Oct08-2024_700_NBr/90/pdata/1/assocs
$$ process C:\Bruker\TopSpin4.1.3\prog\mod\dataserver.exe
##$MULTDISP= <C:/Spektren/Hausmann/data/nmrsu/nmr/Sep24-2024_700_NB/80/pdata/1>
##END=
