# Supplementary material for: Dryinones: Structure Elucidation of Red Colorants from Submerged Cultures of Pleurotus dryinus
Source: J Nat Prod. 2025 Nov 3;88(11):2602–9. doi: 10.1021/acs.jnatprod.5c00926 (PMC12670701; doi:10.1021/acs.jnatprod.5c00926)
Supplement: Supplementary file 2 [file np5c00926_si_002.zip › NMR Data Dryinone B (2)/1H/pdata/1/peaklist.xml]

<?xml version="1.0" encoding="UTF-8"?>
<PeakList modified="2024-10-08T15:14:23">
  <PeakList1D>
    <PeakList1DHeader creator="nmrsu" date="2024-10-08T12:50:41" expNo="90" name="Oct08-2024_700_NBr" owner="" procNo="1" source="C:/Spektren/Hausmann/data/nmrsu/nmr">
      <PeakPickDetails>F1=15.972780ppm, F2=-3.860554ppm, MI=0.10cm, MAXI=10000.00cm, PC=1.000
      </PeakPickDetails>
    </PeakList1DHeader>
    <Peak1D F1="7.816874309192417" intensity="5.233219" type="0"/>
    <Peak1D F1="7.287791309192417" intensity="1.816864" type="0"/>
    <Peak1D F1="7.273786309192417" intensity="0.5157279" type="0"/>
    <Peak1D F1="7.262569309192417" intensity="1.084373" type="0"/>
    <Peak1D F1="7.252465309192417" intensity="1.785512" type="0"/>
    <Peak1D F1="7.241770309192417" intensity="2.122024" type="0"/>
    <Peak1D F1="7.231636309192417" intensity="5.587312" type="0"/>
    <Peak1D F1="7.221311309192417" intensity="6.712346" type="0"/>
    <Peak1D F1="7.210670309192417" intensity="3.063306" type="0"/>
    <Peak1D F1="7.205679309192417" intensity="3.538581" type="0"/>
    <Peak1D F1="7.1947823091924175" intensity="3.723091" type="0"/>
    <Peak1D F1="7.183050309192417" intensity="7.444947" type="0"/>
    <Peak1D F1="7.172649309192417" intensity="4.979077" type="0"/>
    <Peak1D F1="7.154519309192417" intensity="0.342216" type="0"/>
    <Peak1D F1="6.711758309192417" intensity="0.1459761" type="0"/>
    <Peak1D F1="6.688210309192417" intensity="1.859627" type="0"/>
    <Peak1D F1="6.677168309192417" intensity="0.7786433" type="0"/>
    <Peak1D F1="6.550985309192417" intensity="0.1171501" type="0"/>
    <Peak1D F1="6.521777309192417" intensity="4.837639" type="0"/>
    <Peak1D F1="6.135507309192417" intensity="0.1253605" type="0"/>
    <Peak1D F1="6.131915309192417" intensity="0.1445345" type="0"/>
    <Peak1D F1="5.588464309192417" intensity="3.126271" type="0"/>
    <Peak1D F1="5.577535309192417" intensity="1.289039" type="0"/>
    <Peak1D F1="5.569091309192417" intensity="8.170904" type="0"/>
    <Peak1D F1="5.552299309192417" intensity="0.3356193" type="0"/>
    <Peak1D F1="5.466732309192417" intensity="0.1603627" type="0"/>
    <Peak1D F1="5.324739309192417" intensity="0.382923" type="0"/>
    <Peak1D F1="5.318513309192417" intensity="0.3819344" type="0"/>
    <Peak1D F1="5.155756309192417" intensity="0.765449" type="0"/>
    <Peak1D F1="5.145395309192417" intensity="0.7800586" type="0"/>
    <Peak1D F1="5.057183309192417" intensity="2.170455" type="0"/>
    <Peak1D F1="5.045138309192417" intensity="2.256017" type="0"/>
    <Peak1D F1="5.021093309192417" intensity="0.1908293" type="0"/>
    <Peak1D F1="5.008722309192417" intensity="0.1906486" type="0"/>
    <Peak1D F1="4.991823309192417" intensity="0.2100357" type="0"/>
    <Peak1D F1="4.953133309192417" intensity="0.806262" type="0"/>
    <Peak1D F1="4.946443309192417" intensity="0.9308752" type="0"/>
    <Peak1D F1="4.864093309192417" intensity="29.38018" type="0"/>
    <Peak1D F1="4.670214309192417" intensity="0.1107949" type="0"/>
    <Peak1D F1="4.662221309192417" intensity="0.1402501" type="0"/>
    <Peak1D F1="4.651560309192417" intensity="0.3660011" type="0"/>
    <Peak1D F1="4.644532309192417" intensity="0.52312" type="0"/>
    <Peak1D F1="4.637646309192417" intensity="0.3393511" type="0"/>
    <Peak1D F1="4.486553309192417" intensity="0.1162443" type="0"/>
    <Peak1D F1="4.426241309192417" intensity="1.585576" type="0"/>
    <Peak1D F1="4.414508309192417" intensity="3.151772" type="0"/>
    <Peak1D F1="4.402192309192417" intensity="2.439434" type="0"/>
    <Peak1D F1="4.392650309192417" intensity="2.624755" type="0"/>
    <Peak1D F1="4.3836803091924175" intensity="3.439626" type="0"/>
    <Peak1D F1="4.375287309192417" intensity="1.980023" type="0"/>
    <Peak1D F1="4.356677309192417" intensity="0.2377692" type="0"/>
    <Peak1D F1="4.339304309192417" intensity="3.972792" type="0"/>
    <Peak1D F1="4.327774309192417" intensity="3.045463" type="0"/>
    <Peak1D F1="4.310957309192417" intensity="0.1486605" type="0"/>
    <Peak1D F1="4.301827309192417" intensity="0.1293014" type="0"/>
    <Peak1D F1="4.228445309192417" intensity="0.5142787" type="0"/>
    <Peak1D F1="4.215905309192417" intensity="0.8447129" type="0"/>
    <Peak1D F1="4.204494309192417" intensity="0.6171104" type="0"/>
    <Peak1D F1="4.135558309192417" intensity="1.392067" type="0"/>
    <Peak1D F1="4.122158309192417" intensity="1.052363" type="0"/>
    <Peak1D F1="3.975373309192417" intensity="7.51323" type="0"/>
    <Peak1D F1="3.744813309192417" intensity="0.2904607" type="0"/>
    <Peak1D F1="3.733873309192417" intensity="0.7915824" type="0"/>
    <Peak1D F1="3.644594309192417" intensity="0.1249142" type="0"/>
    <Peak1D F1="3.579602309192417" intensity="1.736451" type="0"/>
    <Peak1D F1="3.558440309192417" intensity="1.914707" type="0"/>
    <Peak1D F1="3.424721309192417" intensity="0.6581432" type="0"/>
    <Peak1D F1="3.404189309192417" intensity="0.668138" type="0"/>
    <Peak1D F1="3.348462309192417" intensity="3.068881" type="0"/>
    <Peak1D F1="3.332980309192417" intensity="1.859701" type="0"/>
    <Peak1D F1="3.325471309192417" intensity="1.902715" type="0"/>
    <Peak1D F1="3.312013309192417" intensity="7.535543" type="0"/>
    <Peak1D F1="3.309756309192417" intensity="8.766045" type="0"/>
    <Peak1D F1="3.307507309192417" intensity="7.056793" type="0"/>
    <Peak1D F1="3.291486309192417" intensity="0.546451" type="0"/>
    <Peak1D F1="3.274875309192417" intensity="0.6521817" type="0"/>
    <Peak1D F1="3.253812309192417" intensity="0.422949" type="0"/>
    <Peak1D F1="3.241054309192417" intensity="2.803374" type="0"/>
    <Peak1D F1="3.219897309192417" intensity="2.499257" type="0"/>
    <Peak1D F1="3.185295309192417" intensity="0.332102" type="0"/>
    <Peak1D F1="3.174989309192417" intensity="0.3952901" type="0"/>
    <Peak1D F1="3.159862309192417" intensity="2.605518" type="0"/>
    <Peak1D F1="3.149620309192417" intensity="2.651817" type="0"/>
    <Peak1D F1="3.139953309192417" intensity="2.127925" type="0"/>
    <Peak1D F1="3.129697309192417" intensity="1.9883" type="0"/>
    <Peak1D F1="2.698940309192417" intensity="0.104517" type="0"/>
    <Peak1D F1="2.654053309192417" intensity="0.3103271" type="0"/>
    <Peak1D F1="2.543882309192417" intensity="0.8743853" type="0"/>
    <Peak1D F1="2.523803309192417" intensity="0.8273581" type="0"/>
    <Peak1D F1="2.272797309192417" intensity="0.1042502" type="0"/>
    <Peak1D F1="1.9424973091924171" intensity="0.274238" type="0"/>
    <Peak1D F1="1.612857309192417" intensity="0.1423086" type="0"/>
    <Peak1D F1="1.601508309192417" intensity="0.1093046" type="0"/>
    <Peak1D F1="1.5912603091924171" intensity="0.1236902" type="0"/>
    <Peak1D F1="1.581115309192417" intensity="0.1611035" type="0"/>
    <Peak1D F1="1.561417309192417" intensity="0.366131" type="0"/>
    <Peak1D F1="1.549887309192417" intensity="2.200795" type="0"/>
    <Peak1D F1="1.511676309192417" intensity="0.1196974" type="0"/>
    <Peak1D F1="1.4974913091924171" intensity="0.153283" type="0"/>
    <Peak1D F1="1.487756309192417" intensity="0.1182473" type="0"/>
    <Peak1D F1="1.463070309192417" intensity="5.140953" type="0"/>
    <Peak1D F1="1.4362843091924171" intensity="0.1646073" type="0"/>
    <Peak1D F1="1.404276309192417" intensity="0.3435875" type="0"/>
    <Peak1D F1="1.376384309192417" intensity="0.4673495" type="0"/>
    <Peak1D F1="1.370121309192417" intensity="0.3641086" type="0"/>
    <Peak1D F1="1.347965309192417" intensity="15.0" type="0"/>
    <Peak1D F1="1.314912309192417" intensity="0.2721177" type="0"/>
    <Peak1D F1="1.281191309192417" intensity="1.249321" type="0"/>
    <Peak1D F1="1.255786309192417" intensity="0.1722577" type="0"/>
    <Peak1D F1="0.991718309192417" intensity="0.2677297" type="0"/>
    <Peak1D F1="0.9845553091924171" intensity="0.154123" type="0"/>
    <Peak1D F1="0.9538463091924171" intensity="0.149525" type="0"/>
    <Peak1D F1="0.902597309192417" intensity="0.1433195" type="0"/>
    <Peak1D F1="0.892850309192417" intensity="0.2516124" type="0"/>
    <Peak1D F1="0.882575309192417" intensity="0.1591574" type="0"/>
  </PeakList1D>
</PeakList>
