# Supplementary material for: Dryinones: Structure Elucidation of Red Colorants from Submerged Cultures of Pleurotus dryinus
Source: J Nat Prod. 2025 Nov 3;88(11):2602–9. doi: 10.1021/acs.jnatprod.5c00926 (PMC12670701; doi:10.1021/acs.jnatprod.5c00926)
Supplement: Supplementary file 2 [file np5c00926_si_002.zip › NMR Data Dryinone B (2)/1H/pdata/1001/auditp.txt]

##TITLE= Audit trail, TopSpin 4.1.3
##JCAMPDX= 5.01
##ORIGIN= Bruker BioSpin GmbH
##OWNER= nmrsu
$$ C:/Spektren/Hausmann/data/nmrsu/nmr/Oct08-2024_700_NBr/90/pdata/1001/auditp.txt
##AUDIT TRAIL=  $$ (NUMBER, WHEN, WHO, WHERE, PROCESS, VERSION, WHAT)
(   1,<2024-10-08 10:46:50.690 +0000>,<CZC1249Y2W\nmrsu>,<CZC1249Y2W>,<go4>,<TopSpin 4.1.3>,
      <acquisition in progress>)
$$ C:/Spektren/Hausmann/data/nmrsu/nmr/Oct08-2024_700_NBr/90/audita.txt
(   2,<2024-10-08 10:50:36.827 +0000>,<CZC1249Y2W\nmrsu>,<CZC1249Y2W>,<go4>,<TopSpin 4.1.3>,
      <created by zg on 'Avance Neo' (CZC1249Y2W) by user 'CZC1249Y2W\nmrsu'
       on data set with UUID '9fc8f67c-8562-11ef-adf9-0030d627f2c3'
       started at 2024-10-08 10:46:50.710 +0000, POWCHK enabled, PULCHK disabled,
       completed at 2024-10-08 10:50:36.824 +0000
       configuration hash MD5:
       F6 10 67 63 C9 6F D4 94 CB 02 48 65 1D 3D 16 FB
       double data hash MD5: 64K
       FB 0E 49 7D A0 1D C1 59 CB 8B B8 70 FA 42 F7 70>)
(   3,<2024-10-08 12:50:38.335 +0200>,<nmrsu>,<CZC1249Y2W>,<xwish3>,<TopSpin 4.1.3>,
      <ICON-NMR User ID: nmrsu
       double data hash MD5: 64K
       FB 0E 49 7D A0 1D C1 59 CB 8B B8 70 FA 42 F7 70>)
(   4,<2024-10-08 12:56:16.710 +0200>,<nmrsu>,<CZC1249Y2W>,<proc1d>,<TopSpin 4.1.3>,
      <Start of raw data processing
       ef LB = 0.3 FT_mod = 6 PKNL = 1 SI = 64K 
       data hash MD5: 64K
       50 5C 1F 2F 7B C8 5D B9 66 C5 50 39 4F CF 55 68>)
(   5,<2024-10-08 12:56:18.179 +0200>,<nmrsu>,<CZC1249Y2W>,<proc1d>,<TopSpin 4.1.3>,
      <apk0 
       data hash MD5: 64K
       12 94 E6 DF 6B 38 B9 B4 A1 A8 5A 25 E0 D6 31 C8>)
(   6,<2024-10-08 12:56:18.312 +0200>,<nmrsu>,<CZC1249Y2W>,<proc1d>,<TopSpin 4.1.3>,
      <abs ABSG = 5 
       data hash MD5: 64K
       D5 E8 09 F4 26 0B 6A 44 AE CD 38 3E 1E 49 80 7F>)
(   7,<2024-10-08 12:56:18.321 +0200>,<nmrsu>,<CZC1249Y2W>,<au_getlcosy>,<TopSpin 4.1.3>,
      <au_getlcosy used integrals for SW determination for 2D dataset
       Oct08-2024_700_NBr 91 1 C:/Spektren/Hausmann/data/nmrsu/nmr
       data hash MD5: 64K
       D5 E8 09 F4 26 0B 6A 44 AE CD 38 3E 1E 49 80 7F>)
$$ Y:/Projekt PDR/Strukturaufkl�rung/NMR/Peak 6b/Rohdaten/Oct08-2024_700_NBr/90/pdata/1001/auditp.txt
(   8,<2025-03-11T11:35:38.625+0100>,<Broel>,<FB08PC-U017055>,<dataserver>,<TopSpin 4.4.1>,
      <Spectrum calibrated, SF was set. Old value: 700.280083 New value: 700.280013. Peak list modified: Yes
       data hash MD5: 64K
       D5 E8 09 F4 26 0B 6A 44 AE CD 38 3E 1E 49 80 7F>)
(   9,<2025-03-11T11:35:38.757+0100>,<Broel>,<FB08PC-U017055>,<dataserver>,<TopSpin 4.4.1>,
      <Spectrum calibrated, OFFSET was set. Old value: 15.972780 New value: 16.072592. Peak list modified: Yes
       data hash MD5: 64K
       D5 E8 09 F4 26 0B 6A 44 AE CD 38 3E 1E 49 80 7F>)
##END=

$$ hash MD5
$$ DE B7 18 AA 6A EC 5C F0 FA D0 45 AE E7 3B 5F BC
