# Supplementary material for: Dryinones: Structure Elucidation of Red Colorants from Submerged Cultures of Pleurotus dryinus
Source: J Nat Prod. 2025 Nov 3;88(11):2602–9. doi: 10.1021/acs.jnatprod.5c00926 (PMC12670701; doi:10.1021/acs.jnatprod.5c00926)
Supplement: Supplementary file 2 [file np5c00926_si_002.zip › NMR Data Dryinone B (2)/1H/shimvalues]

# Tue Oct  8 10:50:36 2024
#$$PROBEIDENTIFIER=Z168794_0004
#$$PROBENAME=CPP1.1 TCI 700S3 H&F-C/N-D-05 Z XT
#$$SHIMID=292722
#
# Active Shim Gradients
#
Z           		-10226          
Z2          		-2955           
Z3          		74              
Z4          		3448            
Z5          		3595            
Z6          		829             
Z7          		-5124           
Z8          		5755            
X           		-2890           
XZ          		1474            
XZ2         		-6985           
XZ3         		2770            
XZ4         		857             
XZ5         		718             
Y           		16693           
YZ          		-3620           
YZ2         		4382            
YZ3         		-1896           
YZ4         		-289            
YZ5         		-2044           
XY          		-3921           
XYZ         		4333            
XYZ2        		-579            
XYZ3        		-178            
XYZ4        		2264            
XYZ5        		-208            
(X2-Y2)     		-1842           
(X2-Y2)Z    		-4671           
(X2-Y2)Z2   		882             
(X2-Y2)Z3   		-307            
(X2-Y2)Z4   		-2053           
(X2-Y2)Z5   		350             
X3          		9422            
X3Z         		881             
Y3          		2174            
Y3Z         		-1907           
#
# Lock Parameter
#
FIELD		2765.470
LOCKPHASE		 318.442
LOCKPOWER		 -34.000
LOCKGAIN		 138.572
LOCKDC		 -75.000
LOCKSHIFT		   3.300
LOOPGAIN		  -1.361
LOOPTIME		   0.265
LOOPFILTER		 124.320
#
IEEE64_VERSION_CODE 1
#
# Shim currents 
#
SHIM_SETTING [ 1]    -5282.99913180
SHIM_SETTING [ 2]    -5256.67092236
SHIM_SETTING [ 3]    -1867.05031800
SHIM_SETTING [ 4]     2499.48803703
SHIM_SETTING [ 5]    -1850.57008735
SHIM_SETTING [ 6]    -1072.68113929
SHIM_SETTING [ 7]    10069.96501634
SHIM_SETTING [ 8]     6687.84705978
SHIM_SETTING [ 9]     2400.44704238
SHIM_SETTING [10]       32.90353000
SHIM_SETTING [11]        0.00000000
SHIM_SETTING [12]     4081.73491726
SHIM_SETTING [13]      266.76023908
SHIM_SETTING [14]     4142.29358017
SHIM_SETTING [15]    -4846.01628797
SHIM_SETTING [16]   -13301.46705919
SHIM_SETTING [17]    -1139.53311476
SHIM_SETTING [18]     2667.32215223
SHIM_SETTING [19]     4350.95001090
SHIM_SETTING [20]    -1521.55085136
SHIM_SETTING [21]    -6056.90535425
SHIM_SETTING [22]     3532.30437403
SHIM_SETTING [23]    -3417.22178979
SHIM_SETTING [24]     2546.49943867
SHIM_SETTING [25]    -3428.35799670
SHIM_SETTING [26]    -1428.07452461
SHIM_SETTING [27]     4997.31476535
SHIM_SETTING [28]    13237.26914917
SHIM_SETTING [29]      829.25771820
SHIM_SETTING [30]     -335.34902027
SHIM_SETTING [31]    13858.28225255
SHIM_SETTING [32]    25325.31969257
SHIM_SETTING [33]     2075.62665736
SHIM_SETTING [34]    -6204.48759980
SHIM_SETTING [35]    -2663.00540977
SHIM_SETTING [36]    -8858.49695819
SHIM_SETTING [37]    10370.97081984
SHIM_SETTING [38]     2320.70542003
SHIM_SETTING [39]    14446.31893265
SHIM_SETTING [40]        0.00000000
