# Supplementary material for: Dryinones: Structure Elucidation of Red Colorants from Submerged Cultures of Pleurotus dryinus
Source: J Nat Prod. 2025 Nov 3;88(11):2602–9. doi: 10.1021/acs.jnatprod.5c00926 (PMC12670701; doi:10.1021/acs.jnatprod.5c00926)
Supplement: Supplementary file 2 [file np5c00926_si_002.zip › NMR Data Dryinone B (2)/1H/topshimreport]

New TopShim run:

version = topshim 2.1.0
date = 2024-10-08
time = 12:45:36.612
command = topshim 

FINE SHIMMING

Parameters:

probe = Z168794_0004
solvent = MeOD
shim nucleus = 2H
nucleus optimised for = 1H
o1p (from lock) = 3.30 ppm
selective excitation width = 1.0 ppm

Results:


1D Shimming:
Iteration 1: FWHM Before= 0.9 Hz, Target= 0.2 Hz, After= 0.5 Hz
Iteration 2: FWHM Before= 0.5 Hz, Target= 0.2 Hz, After= 0.3 Hz
Iteration 3: FWHM Before= 0.3 Hz, Target= 0.2 Hz, After= 0.2 Hz
Shim succeeded

Lineshape quality factor (1D spectrum, spinning) = 0.302

shim changes: 
Z	-486
Z2	+291
Z3	-911
Z4	+794
Z5	+2732
Z6	+1403
Z7	-17205
Z8	+12649

duration = 1 min 8 sec
completed successfully
finished Tue Oct  8 12:46:43 2024


========================================================================
