# Supplementary material for: Dryinones: Structure Elucidation of Red Colorants from Submerged Cultures of Pleurotus dryinus
Source: J Nat Prod. 2025 Nov 3;88(11):2602–9. doi: 10.1021/acs.jnatprod.5c00926 (PMC12670701; doi:10.1021/acs.jnatprod.5c00926)
Supplement: Supplementary file 2 [file np5c00926_si_002.zip › NMR Data Dryinone B (2)/1H 13C HMBC/pdata/1/auditp.txt]

##TITLE= Audit trail, TopSpin 4.1.3
##JCAMPDX= 5.01
##ORIGIN= Bruker BioSpin GmbH
##OWNER= nmrsu
$$ C:/Spektren/Hausmann/data/nmrsu/nmr/Oct08-2024_700_NBr/105/pdata/1/auditp.txt
##AUDIT TRAIL=  $$ (NUMBER, WHEN, WHO, WHERE, PROCESS, VERSION, WHAT)
(   1,<2024-10-08 12:54:12.806 +0000>,<CZC1249Y2W\nmrsu>,<CZC1249Y2W>,<go4>,<TopSpin 4.1.3>,
      <acquisition in progress>)
(   2,<2024-10-08 14:58:24.206 +0200>,<nmrsu>,<CZC1249Y2W>,<proc2d>,<TopSpin 4.1.3>,
      <Start of raw data processing
       xfb F2: SI = 4K WDW = 4 SSB = 4 FT_mod = 6 PKNL = 1 F1: SI = 1K ME_mod = 2 NCOEF = 20 WDW = 4 SSB = 2 FT_mod = 6 FCOR = 0.5 PHC0 = 0 PHC1 = 0
       data hash MD5: 4K * 1K
       12 AC CA 5A 0B 62 FA 06 F3 6F AF F9 74 B8 B4 DD>)
(   3,<2024-10-08 14:58:32.044 +0200>,<nmrsu>,<CZC1249Y2W>,<proc2d>,<TopSpin 4.1.3>,
      <mc2 F2: PH_mod = 2
       data hash MD5: 4K * 1K
       2F C3 F4 A5 97 98 98 AE F8 5E 8E BD 0A 1E D3 5E>)
(   4,<2024-10-08 15:02:13.589 +0200>,<nmrsu>,<CZC1249Y2W>,<proc2d>,<TopSpin 4.1.3>,
      <Start of raw data processing
       xfb F2: SI = 4K WDW = 4 SSB = 4 FT_mod = 6 PKNL = 1 F1: SI = 1K ME_mod = 2 NCOEF = 44 WDW = 4 SSB = 2 FT_mod = 6 FCOR = 0.5 PHC0 = 0 PHC1 = 0
       data hash MD5: 4K * 1K
       B6 E9 28 38 E7 79 42 63 3B 87 E2 6D FD F6 10 E4>)
(   5,<2024-10-08 15:02:30.953 +0200>,<nmrsu>,<CZC1249Y2W>,<proc2d>,<TopSpin 4.1.3>,
      <Start of raw data processing
       xfb F2: SI = 4K WDW = 4 SSB = 4 FT_mod = 6 PKNL = 1 F1: SI = 1K ME_mod = 2 NCOEF = 46 WDW = 4 SSB = 2 FT_mod = 6 FCOR = 0.5 PHC0 = 0 PHC1 = 0
       data hash MD5: 4K * 1K
       18 8F 3C C7 87 0A B6 F6 F7 D9 07 D3 64 CD F0 0F>)
(   6,<2024-10-08 15:03:31.221 +0200>,<nmrsu>,<CZC1249Y2W>,<proc2d>,<TopSpin 4.1.3>,
      <Start of raw data processing
       xfb F2: SI = 4K WDW = 4 SSB = 4 FT_mod = 6 PKNL = 1 F1: SI = 1K ME_mod = 2 NCOEF = 52 WDW = 4 SSB = 2 FT_mod = 6 FCOR = 0.5 PHC0 = 0 PHC1 = 0
       data hash MD5: 4K * 1K
       05 AA E0 BD 85 9D CA 05 44 7F 4C 25 BD 1A FD C1>)
(   7,<2024-10-08 15:03:33.896 +0200>,<nmrsu>,<CZC1249Y2W>,<proc2d>,<TopSpin 4.1.3>,
      <mc2 F2: PH_mod = 2
       data hash MD5: 4K * 1K
       57 03 EE 4A 7C 42 0A A9 DF 3A 13 DF 8F 87 09 D0>)
(   8,<2024-10-08 15:36:25.164 +0200>,<nmrsu/nmrsu>,<CZC1249Y2W>,<proc2d>,<TopSpin 4.1.3>,
      <Start of raw data processing
       xfb same F2: SI = 4K WDW = 4 SSB = 4 FT_mod = 6 PKNL = 1 F1: SI = 1K ME_mod = 2 NCOEF = 60 WDW = 4 SSB = 2 FT_mod = 6 FCOR = 0.5 PHC0 = 0 PHC1 = 0
       data hash MD5: 4K * 1K
       39 12 23 4E 14 D4 72 A0 9D 40 04 A8 E4 B0 4A 12>)
(   9,<2024-10-08 15:36:25.359 +0200>,<nmrsu/nmrsu>,<CZC1249Y2W>,<proc2d>,<TopSpin 4.1.3>,
      <mc2 F2: PH_mod = 2
       data hash MD5: 4K * 1K
       C4 28 24 A4 0C A2 A2 2C 0F 01 C1 19 E6 72 7B 93>)
(  10,<2024-10-08 15:36:25.536 +0200>,<nmrsu/nmrsu>,<CZC1249Y2W>,<proc2d>,<TopSpin 4.1.3>,
      <abs2 F2: ABSG = 5 ABSF1 = 8.561653 ABSF2 = 0.161652
       data hash MD5: 4K * 1K
       5C B0 1F A0 CF 31 00 0D 75 90 C3 8C 1B 36 6B A3>)
(  11,<2024-10-08 15:36:25.724 +0200>,<nmrsu/nmrsu>,<CZC1249Y2W>,<proc2d>,<TopSpin 4.1.3>,
      <abs1 F1: ABSG = 5 ABSF1 = 210.011 ABSF2 = -10.011
       data hash MD5: 4K * 1K
       E8 C6 E6 69 85 A1 E8 D4 BB 0E E8 2F 99 DC D5 51>)
(  12,<2024-10-08 15:36:30.733 +0200>,<nmrsu/nmrsu>,<CZC1249Y2W>,<xwish3>,<TopSpin 4.1.3>,
      <ICON-NMR User ID: nmrsu
       data hash MD5: 4K * 1K
       E8 C6 E6 69 85 A1 E8 D4 BB 0E E8 2F 99 DC D5 51>)
##END=

$$ hash MD5
$$ FF 41 7F 19 66 D2 55 6E 69 8F 2F 43 F5 B0 8C B0
