# Supplementary material for: Dryinones: Structure Elucidation of Red Colorants from Submerged Cultures of Pleurotus dryinus
Source: J Nat Prod. 2025 Nov 3;88(11):2602–9. doi: 10.1021/acs.jnatprod.5c00926 (PMC12670701; doi:10.1021/acs.jnatprod.5c00926)
Supplement: Supplementary file 2 [file np5c00926_si_002.zip › NMR Data Dryinone B (2)/1H 13C HMBC/pdata/1/clevels]

##TITLE= Parameter file, TopSpin 4.1.3
##JCAMPDX= 5.0
##DATATYPE= Parameter Values
##NPOINTS= 9	$$ modification sequence number
##ORIGIN= Bruker BioSpin GmbH
##OWNER= nmrsu
$$ 2024-10-08 15:36:26.685 +0200  nmrsu@CZC1249Y2W
$$ C:/Spektren/Hausmann/data/nmrsu/nmr/Oct08-2024_700_NBr/105/pdata/1/clevels
$$ process C:\Bruker\TopSpin4.1.3\prog\au\bin\clev.exe
##$LEVELS= (0..255)
-33263899159.6107 -24416012301.3343 -17921580805.6185 -13154607501.3552
-9655604625.03732 -7087303871.69952 -5202147159.12862 -3818424545.51627
-2802759238.40713 -2057251427.86982 -1510041740.10955 -1108384724.38642
-813564727.79623 -597164099.929796 -438324020.27916 -321733920 321733920
438324020.27916 597164099.929796 813564727.79623 1108384724.38642 1510041740.10955
2057251427.86982 2802759238.40713 3818424545.51627 5202147159.12862 7087303871.69952
9655604625.03732 13154607501.3552 17921580805.6185 24416012301.3343 33263899159.6107
0 0 0 0 0 0 0 0 0 0 0 0 0 0 0 0 0 0 0 0 0 0 0 0 0 0 0 0 0 0 0 0 0 0 0 0
0 0 0 0 0 0 0 0 0 0 0 0 0 0 0 0 0 0 0 0 0 0 0 0 0 0 0 0 0 0 0 0 0 0 0 0
0 0 0 0 0 0 0 0 0 0 0 0 0 0 0 0 0 0 0 0 0 0 0 0 0 0 0 0 0 0 0 0 0 0 0 0
0 0 0 0 0 0 0 0 0 0 0 0 0 0 0 0 0 0 0 0 0 0 0 0 0 0 0 0 0 0 0 0 0 0 0 0
0 0 0 0 0 0 0 0 0 0 0 0 0 0 0 0 0 0 0 0 0 0 0 0 0 0 0 0 0 0 0 0 0 0 0 0
0 0 0 0 0 0 0 0 0 0 0 0 0 0 0 0 0 0 0 0 0 0 0 0 0 0 0 0 0 0 0 0 0 0 0 0
0 0 0 0 0 0 0 0
##$LEVSIGN= 0
##$MAXLEV= 16
##$METHOD= 0
##$NEGBASE= -321733920
##$NEGINCR= 1.36238050460815
##$POSBASE= 321733920
##$POSINCR= 1.36238050460815
##END=
