# Supplementary material for: Dryinones: Structure Elucidation of Red Colorants from Submerged Cultures of Pleurotus dryinus
Source: J Nat Prod. 2025 Nov 3;88(11):2602–9. doi: 10.1021/acs.jnatprod.5c00926 (PMC12670701; doi:10.1021/acs.jnatprod.5c00926)
Supplement: Supplementary file 2 [file np5c00926_si_002.zip › NMR Data Dryinone B (2)/1H 13C HMBC/pdata/1/portf]

#!Portfolio 0.6
1 /dummy
"C:/Spektren/Hausmann/data/nmrsu/nmr" "Oct08-2024_700_NBr" 105 1
"C:/Spektren/Hausmann/data/nmrsu/nmr" "Oct08-2024_700_NBr" 101 1
"C:/Spektren/Hausmann/data/nmrsu/nmr" "Oct08-2024_700_NBr" 105 99
