# Supplementary material for: Dryinones: Structure Elucidation of Red Colorants from Submerged Cultures of Pleurotus dryinus
Source: J Nat Prod. 2025 Nov 3;88(11):2602–9. doi: 10.1021/acs.jnatprod.5c00926 (PMC12670701; doi:10.1021/acs.jnatprod.5c00926)
Supplement: Supplementary file 2 [file np5c00926_si_002.zip › NMR Data Dryinone B (2)/1H 13C HMBC/shimvalues]

# Tue Oct  8 12:55:04 2024
#$$PROBEIDENTIFIER=Z168794_0004
#$$PROBENAME=CPP1.1 TCI 700S3 H&F-C/N-D-05 Z XT
#$$SHIMID=292722
#
# Active Shim Gradients
#
Z           		-10274          
Z2          		-2939           
Z3          		144             
Z4          		3429            
Z5          		3595            
Z6          		829             
Z7          		-5124           
Z8          		5755            
X           		-2914           
XZ          		1516            
XZ2         		-6985           
XZ3         		2770            
XZ4         		857             
XZ5         		718             
Y           		16671           
YZ          		-3630           
YZ2         		4382            
YZ3         		-1896           
YZ4         		-289            
YZ5         		-2044           
XY          		-3929           
XYZ         		4333            
XYZ2        		-579            
XYZ3        		-178            
XYZ4        		2264            
XYZ5        		-208            
(X2-Y2)     		-1842           
(X2-Y2)Z    		-4671           
(X2-Y2)Z2   		882             
(X2-Y2)Z3   		-307            
(X2-Y2)Z4   		-2053           
(X2-Y2)Z5   		350             
X3          		9422            
X3Z         		881             
Y3          		2174            
Y3Z         		-1907           
#
# Lock Parameter
#
FIELD		2752.245
LOCKPHASE		 318.442
LOCKPOWER		 -34.000
LOCKGAIN		 125.049
LOCKDC		 -75.000
LOCKSHIFT		   3.300
LOOPGAIN		  -1.361
LOOPTIME		   0.265
LOOPFILTER		 124.320
#
IEEE64_VERSION_CODE 1
#
# Shim currents 
#
SHIM_SETTING [ 1]    -5304.62226524
SHIM_SETTING [ 2]    -5243.45151420
SHIM_SETTING [ 3]    -1850.06289815
SHIM_SETTING [ 4]     2512.98603792
SHIM_SETTING [ 5]    -1912.58559982
SHIM_SETTING [ 6]    -1021.91402398
SHIM_SETTING [ 7]    10102.02412398
SHIM_SETTING [ 8]     6631.87101002
SHIM_SETTING [ 9]     2326.67552897
SHIM_SETTING [10]      100.37310633
SHIM_SETTING [11]        0.00000000
SHIM_SETTING [12]     4081.73491726
SHIM_SETTING [13]      266.76023908
SHIM_SETTING [14]     4142.29358036
SHIM_SETTING [15]    -4825.69015868
SHIM_SETTING [16]   -13365.14093215
SHIM_SETTING [17]    -1143.41574451
SHIM_SETTING [18]     2623.20478145
SHIM_SETTING [19]     4347.03123709
SHIM_SETTING [20]    -1540.34922112
SHIM_SETTING [21]    -6056.90535450
SHIM_SETTING [22]     3532.30437383
SHIM_SETTING [23]    -3417.22178936
SHIM_SETTING [24]     2546.49943815
SHIM_SETTING [25]    -3428.35799636
SHIM_SETTING [26]    -1428.07452491
SHIM_SETTING [27]     4997.31476559
SHIM_SETTING [28]    13207.40143274
SHIM_SETTING [29]      826.12832817
SHIM_SETTING [30]     -338.47840971
SHIM_SETTING [31]    13831.49240479
SHIM_SETTING [32]    25315.45197831
SHIM_SETTING [33]     2070.45111378
SHIM_SETTING [34]    -6209.66314332
SHIM_SETTING [35]    -2671.00541008
SHIM_SETTING [36]    -8866.49695754
SHIM_SETTING [37]    10362.33017618
SHIM_SETTING [38]     2308.52201577
SHIM_SETTING [39]    14429.10878491
SHIM_SETTING [40]        0.00000000
