# Supplementary material for: Dryinones: Structure Elucidation of Red Colorants from Submerged Cultures of Pleurotus dryinus
Source: J Nat Prod. 2025 Nov 3;88(11):2602–9. doi: 10.1021/acs.jnatprod.5c00926 (PMC12670701; doi:10.1021/acs.jnatprod.5c00926)
Supplement: Supplementary file 2 [file np5c00926_si_002.zip › NMR Data Dryinone B (2)/1H 13C HSQC/adcInfo_TRX1.xml]

 <TRX channel="1">
	<summary>Optimal performance achieved</summary>
	<maxAdcModulation>
		<utcDate>08-12:37:30.763</utcDate>
		<adcModulationPercent>27</adcModulationPercent>
		<numScan>4</numScan>
		<numExp>140</numExp>
	</maxAdcModulation>
	<minAdcModulation>
		<utcDate>08-12:19:14.701</utcDate>
		<adcModulationPercent>20</adcModulationPercent>
		<numScan>2</numScan>
		<numExp>11</numExp>
	</minAdcModulation>
	<adcOverflow>no</adcOverflow>
</TRX>
