# Supplementary material for: Dryinones: Structure Elucidation of Red Colorants from Submerged Cultures of Pleurotus dryinus
Source: J Nat Prod. 2025 Nov 3;88(11):2602–9. doi: 10.1021/acs.jnatprod.5c00926 (PMC12670701; doi:10.1021/acs.jnatprod.5c00926)
Supplement: Supplementary file 2 [file np5c00926_si_002.zip › NMR Data Dryinone B (2)/1H 13C HSQC/pdata/1/auditp.txt]

##TITLE= Audit trail, TopSpin 4.1.3
##JCAMPDX= 5.01
##ORIGIN= Bruker BioSpin GmbH
##OWNER= nmrsu
$$ C:/Spektren/Hausmann/data/nmrsu/nmr/Oct08-2024_700_NBr/104/pdata/1/auditp.txt
##AUDIT TRAIL=  $$ (NUMBER, WHEN, WHO, WHERE, PROCESS, VERSION, WHAT)
(   1,<2024-10-08 12:16:26.545 +0000>,<CZC1249Y2W\nmrsu>,<CZC1249Y2W>,<go4>,<TopSpin 4.1.3>,
      <acquisition in progress>)
(   2,<2024-10-08 14:29:33.511 +0200>,<nmrsu>,<CZC1249Y2W>,<proc2d>,<TopSpin 4.1.3>,
      <Start of raw data processing
       xfb F2: SI = 1K WDW = 4 SSB = 2 FT_mod = 6 PKNL = 1 PHC0 = 0 PHC1 = 0 F1: SI = 1K ME_mod = 2 NCOEF = 60 WDW = 4 SSB = 2 FT_mod = 6 FCOR = 0.5 PHC0 = 0 PHC1 = 0
       data hash MD5: 1K * 1K
       7C CF 02 39 5D A3 FF 4C BC 20 0B 6D 99 08 52 E0>)
(   3,<2024-10-08 14:30:02.731 +0200>,<nmrsu>,<CZC1249Y2W>,<proc2d>,<TopSpin 4.1.3>,
      <pk2 fgphup F2: PHC0 = 73.8 PHC1 = 0
       data hash MD5: 1K * 1K
       4A D1 F6 07 67 D7 B1 5B D5 7C 83 B8 6F 86 CF 73>)
(   4,<2024-10-08 14:53:52.156 +0200>,<nmrsu/nmrsu>,<CZC1249Y2W>,<xwish3>,<TopSpin 4.1.3>,
      <ICON-NMR User ID: nmrsu
       data hash MD5: 1K * 1K
       4A D1 F6 07 67 D7 B1 5B D5 7C 83 B8 6F 86 CF 73>)
(   5,<2024-10-08 14:57:54.064 +0200>,<nmrsu>,<CZC1249Y2W>,<proc2d>,<TopSpin 4.1.3>,
      <Start of raw data processing
       xfb F2: SI = 1K WDW = 4 SSB = 2 FT_mod = 6 PKNL = 1 PHC0 = 73.8 PHC1 = 0 F1: SI = 1K ME_mod = 2 NCOEF = 60 WDW = 4 SSB = 2 FT_mod = 6 FCOR = 0.5 PHC0 = 0 PHC1 = 0
       data hash MD5: 1K * 1K
       95 85 39 3B D1 A6 F9 74 FA 72 35 BE 4C 4D E7 9F>)
##END=

$$ hash MD5
$$ FC F5 68 27 A7 84 E3 0B 47 7F 65 DB 4F 82 8B 17
