# Supplementary material for: Dryinones: Structure Elucidation of Red Colorants from Submerged Cultures of Pleurotus dryinus
Source: J Nat Prod. 2025 Nov 3;88(11):2602–9. doi: 10.1021/acs.jnatprod.5c00926 (PMC12670701; doi:10.1021/acs.jnatprod.5c00926)
Supplement: Supplementary file 2 [file np5c00926_si_002.zip › NMR Data Dryinone B (2)/1H 13C HSQC/pdata/1/curdat2]

##TITLE= Parameter file, TopSpin 4.1.3
##JCAMPDX= 5.0
##DATATYPE= Parameter Values
##NPOINTS= 1	$$ modification sequence number
##ORIGIN= Bruker BioSpin GmbH
##OWNER= nmrsu
$$ 2024-10-08 13:22:29.720 +0200  nmrsu@CZC1249Y2W
$$ C:/Bruker/TopSpin4.1.3/prog/curdir/changer/inmrchanger/Sep17-2024-1317-nmrsu/9/9.96/data/nmr/Oct08-2024_700_NBr/104/pdata/1/curdat2
$$ process C:\Bruker\TopSpin4.1.3\prog\mod\xwish3.exe
##$CUREXP= <>
##$DATPATH= <>
##$DATPATH2= <C:/Spektren/Hausmann/data/nmrsu/nmr>
##$DATPATH3= <C:/Spektren/Hausmann/data/nmrsu/nmr>
##$DETAILS= <>
##$DU= </u>
##$DU2= <C:\Spektren\Hausmann>
##$DU3= <>
##$EXPNO= 1
##$EXPNO2= 101
##$EXPNO3= 0
##$NAME= <>
##$NAME2= <Oct08-2024_700_NBr>
##$NAME3= <>
##$PROCNO= 1
##$PROCNO2= 1
##$PROCNO3= 1
##$SCALE2= 1
##$SCALE3= 1
##$TYPE= <nmr>
##$USER= <>
##$USER2= <nmrsu>
##$USER3= <>
##END=
