# Supplementary material for: Dryinones: Structure Elucidation of Red Colorants from Submerged Cultures of Pleurotus dryinus
Source: J Nat Prod. 2025 Nov 3;88(11):2602–9. doi: 10.1021/acs.jnatprod.5c00926 (PMC12670701; doi:10.1021/acs.jnatprod.5c00926)
Supplement: Supplementary file 2 [file np5c00926_si_002.zip › NMR Data Dryinone B (2)/1H 13C HSQC/shimvalues]

# Tue Oct  8 12:17:47 2024
#$$PROBEIDENTIFIER=Z168794_0004
#$$PROBENAME=CPP1.1 TCI 700S3 H&F-C/N-D-05 Z XT
#$$SHIMID=292722
#
# Active Shim Gradients
#
Z           		-10275          
Z2          		-2943           
Z3          		132             
Z4          		3429            
Z5          		3595            
Z6          		829             
Z7          		-5124           
Z8          		5755            
X           		-2890           
XZ          		1512            
XZ2         		-6985           
XZ3         		2770            
XZ4         		857             
XZ5         		718             
Y           		16681           
YZ          		-3650           
YZ2         		4382            
YZ3         		-1896           
YZ4         		-289            
YZ5         		-2044           
XY          		-3929           
XYZ         		4333            
XYZ2        		-579            
XYZ3        		-178            
XYZ4        		2264            
XYZ5        		-208            
(X2-Y2)     		-1842           
(X2-Y2)Z    		-4671           
(X2-Y2)Z2   		882             
(X2-Y2)Z3   		-307            
(X2-Y2)Z4   		-2053           
(X2-Y2)Z5   		350             
X3          		9422            
X3Z         		881             
Y3          		2174            
Y3Z         		-1907           
#
# Lock Parameter
#
FIELD		2752.245
LOCKPHASE		 318.442
LOCKPOWER		 -34.000
LOCKGAIN		 125.049
LOCKDC		 -75.000
LOCKSHIFT		   3.300
LOOPGAIN		  -1.361
LOOPTIME		   0.265
LOOPFILTER		 124.320
#
IEEE64_VERSION_CODE 1
#
# Shim currents 
#
SHIM_SETTING [ 1]    -5305.36930355
SHIM_SETTING [ 2]    -5247.45151420
SHIM_SETTING [ 3]    -1857.49937518
SHIM_SETTING [ 4]     2513.02684653
SHIM_SETTING [ 5]    -1904.46795466
SHIM_SETTING [ 6]    -1030.06972337
SHIM_SETTING [ 7]    10097.17868607
SHIM_SETTING [ 8]     6633.26244077
SHIM_SETTING [ 9]     2337.72704909
SHIM_SETTING [10]       87.47758614
SHIM_SETTING [11]        0.00000000
SHIM_SETTING [12]     4081.73491726
SHIM_SETTING [13]      266.76023908
SHIM_SETTING [14]     4142.29358036
SHIM_SETTING [15]    -4808.01628712
SHIM_SETTING [16]   -13339.46706059
SHIM_SETTING [17]    -1121.33168458
SHIM_SETTING [18]     2649.12072153
SHIM_SETTING [19]     4357.68125668
SHIM_SETTING [20]    -1528.28209719
SHIM_SETTING [21]    -6056.90535450
SHIM_SETTING [22]     3532.30437383
SHIM_SETTING [23]    -3417.22178936
SHIM_SETTING [24]     2546.49943815
SHIM_SETTING [25]    -3428.35799636
SHIM_SETTING [26]    -1428.07452491
SHIM_SETTING [27]     4997.31476559
SHIM_SETTING [28]    13196.43221256
SHIM_SETTING [29]      826.12832817
SHIM_SETTING [30]     -338.47840971
SHIM_SETTING [31]    13831.91270440
SHIM_SETTING [32]    25344.48275813
SHIM_SETTING [33]     2070.45111378
SHIM_SETTING [34]    -6209.66314332
SHIM_SETTING [35]    -2671.00541008
SHIM_SETTING [36]    -8866.49695754
SHIM_SETTING [37]    10370.60567527
SHIM_SETTING [38]     2309.71199315
SHIM_SETTING [39]    14448.68848530
SHIM_SETTING [40]        0.00000000
