# Supplementary material for: Dryinones: Structure Elucidation of Red Colorants from Submerged Cultures of Pleurotus dryinus
Source: J Nat Prod. 2025 Nov 3;88(11):2602–9. doi: 10.1021/acs.jnatprod.5c00926 (PMC12670701; doi:10.1021/acs.jnatprod.5c00926)
Supplement: Supplementary file 2 [file np5c00926_si_002.zip › NMR Data Dryinone B (2)/1H 15N HMBC/adcInfo_TRX1.xml]

 <TRX channel="1">
	<summary>Optimal performance achieved</summary>
	<maxAdcModulation>
		<utcDate>08-11:51:33.475</utcDate>
		<adcModulationPercent>29</adcModulationPercent>
		<numScan>8</numScan>
		<numExp>53</numExp>
	</maxAdcModulation>
	<minAdcModulation>
		<utcDate>08-11:45:03.381</utcDate>
		<adcModulationPercent>21</adcModulationPercent>
		<numScan>1</numScan>
		<numExp>34</numExp>
	</minAdcModulation>
	<adcOverflow>no</adcOverflow>
</TRX>
