# Supplementary material for: Dryinones: Structure Elucidation of Red Colorants from Submerged Cultures of Pleurotus dryinus
Source: J Nat Prod. 2025 Nov 3;88(11):2602–9. doi: 10.1021/acs.jnatprod.5c00926 (PMC12670701; doi:10.1021/acs.jnatprod.5c00926)
Supplement: Supplementary file 2 [file np5c00926_si_002.zip › NMR Data Dryinone B (2)/1H 15N HMBC/pdata/1/auditp.txt]

##TITLE= Audit trail, TopSpin 4.1.3
##JCAMPDX= 5.01
##ORIGIN= Bruker BioSpin GmbH
##OWNER= nmrsu
$$ C:/Spektren/Hausmann/data/nmrsu/nmr/Oct08-2024_700_NBr/103/pdata/1/auditp.txt
##AUDIT TRAIL=  $$ (NUMBER, WHEN, WHO, WHERE, PROCESS, VERSION, WHAT)
(   1,<2024-10-08 11:33:13.030 +0000>,<CZC1249Y2W\nmrsu>,<CZC1249Y2W>,<go4>,<TopSpin 4.1.3>,
      <acquisition in progress>)
(   2,<2024-10-08 13:59:57.273 +0200>,<nmrsu>,<CZC1249Y2W>,<proc2d>,<TopSpin 4.1.3>,
      <Start of raw data processing
       xfb F2: SI = 4K WDW = 4 SSB = 0 FT_mod = 6 PKNL = 1 F1: SI = 1K ME_mod = 2 NCOEF = 60 WDW = 4 SSB = 0 FT_mod = 6 FCOR = 0.5 PH_mod = 2
       data hash MD5: 4K * 1K
       1F A8 BE FB 8F B1 09 E1 86 EB 23 98 C8 21 4C A3>)
(   3,<2024-10-08 14:15:53.945 +0200>,<nmrsu/nmrsu>,<CZC1249Y2W>,<proc2d>,<TopSpin 4.1.3>,
      <Start of raw data processing
       xfb same F2: SI = 4K WDW = 4 SSB = 0 FT_mod = 6 PKNL = 1 F1: SI = 1K ME_mod = 2 NCOEF = 60 WDW = 4 SSB = 0 FT_mod = 6 FCOR = 0.5 PH_mod = 2
       data hash MD5: 4K * 1K
       B8 2F 4D F1 64 F0 45 81 F1 D5 98 3B 16 30 23 3C>)
(   4,<2024-10-08 14:15:54.116 +0200>,<nmrsu/nmrsu>,<CZC1249Y2W>,<proc2d>,<TopSpin 4.1.3>,
      <abs2 F2: ABSG = 5 ABSF1 = 8.461151 ABSF2 = 0.06115079
       data hash MD5: 4K * 1K
       0E 3B 4B AF 2D DB F2 04 06 53 B9 36 3F C3 27 4E>)
(   5,<2024-10-08 14:15:54.309 +0200>,<nmrsu/nmrsu>,<CZC1249Y2W>,<proc2d>,<TopSpin 4.1.3>,
      <abs1 F1: ABSG = 5 ABSF1 = 350.03 ABSF2 = -50.03
       data hash MD5: 4K * 1K
       80 4E 0D E5 00 77 A7 38 9E 81 D4 4F 11 3A 57 6D>)
(   6,<2024-10-08 14:15:56.970 +0200>,<nmrsu/nmrsu>,<CZC1249Y2W>,<xwish3>,<TopSpin 4.1.3>,
      <ICON-NMR User ID: nmrsu
       data hash MD5: 4K * 1K
       80 4E 0D E5 00 77 A7 38 9E 81 D4 4F 11 3A 57 6D>)
(   7,<2024-10-08 14:28:59.744 +0200>,<nmrsu>,<CZC1249Y2W>,<proc2d>,<TopSpin 4.1.3>,
      <Start of raw data processing
       xfb F2: SI = 4K WDW = 4 SSB = 0 FT_mod = 6 PKNL = 1 F1: SI = 1K ME_mod = 2 NCOEF = 60 WDW = 4 SSB = 0 FT_mod = 6 FCOR = 0.5 PH_mod = 2
       data hash MD5: 4K * 1K
       B8 2F 4D F1 64 F0 45 81 F1 D5 98 3B 16 30 23 3C>)
##END=

$$ hash MD5
$$ D1 98 EE FF CB EE 64 7E 96 3E D7 7F 19 31 C3 81
