# Supplementary material for: Dryinones: Structure Elucidation of Red Colorants from Submerged Cultures of Pleurotus dryinus
Source: J Nat Prod. 2025 Nov 3;88(11):2602–9. doi: 10.1021/acs.jnatprod.5c00926 (PMC12670701; doi:10.1021/acs.jnatprod.5c00926)
Supplement: Supplementary file 2 [file np5c00926_si_002.zip › NMR Data Dryinone B (2)/1H 15N HMBC/pdata/99/auditp.txt]

##TITLE= Audit trail, TopSpin 4.1.3
##JCAMPDX= 5.01
##ORIGIN= Bruker BioSpin GmbH
##OWNER= nmrsu
$$ C:/Spektren/Hausmann/data/nmrsu/nmr/Oct08-2024_700_NBr/103/pdata/99/auditp.txt
##AUDIT TRAIL=  $$ (NUMBER, WHEN, WHO, WHERE, PROCESS, VERSION, WHAT)
(   1,<2024-10-08 14:15:54.462 +0200>,<nmrsu/nmrsu>,<CZC1249Y2W>,<mvrow>,<TopSpin 4.1.3>,
      <rvpp from
       1 103 "Oct08-2024_700_NBr" "C:/Spektren/Hausmann/data/nmrsu/nmr"
       data hash MD5: 1K
       A8 2F 24 D9 8F 0D 5E D5 9F 9A 3D C8 39 C0 8F AC>)
##END=

$$ hash MD5
$$ A8 43 DD 44 D6 82 96 16 9A 7D 09 8E F3 52 F0 4B
