# Supplementary material for: Dryinones: Structure Elucidation of Red Colorants from Submerged Cultures of Pleurotus dryinus
Source: J Nat Prod. 2025 Nov 3;88(11):2602–9. doi: 10.1021/acs.jnatprod.5c00926 (PMC12670701; doi:10.1021/acs.jnatprod.5c00926)
Supplement: Supplementary file 2 [file np5c00926_si_002.zip › NMR Data Dryinone B (2)/1H 1H COSY/acqu2s]

##TITLE= Parameter file, TopSpin 4.1.3
##JCAMPDX= 5.0
##DATATYPE= Parameter Values
##NPOINTS= 258	$$ modification sequence number
##ORIGIN= Bruker BioSpin GmbH
##OWNER= nmrsu
$$ 2024-10-08 13:06:13.369 +0200  nmrsu@CZC1249Y2W
$$ C:/Spektren/Hausmann/data/nmrsu/nmr/Oct08-2024_700_NBr/91/acqu2s
$$ process C:\Bruker\TopSpin4.1.3\prog\mod\acqdataserver.exe
##$ACQT0= 0
##$BF1= 700.28
##$FnILOOP= 1
##$FnMODE= 1
##$NUC1= <1H>
##$NusJSP= 0
##$NusT2= 1
##$NusTD= 256
##$O1= 3044.45225799554
##$ProjAngle= 0
##$SFO1= 700.283044452258
##$SW= 12.9817638209701
##$SW_h= 9090.90909090909
##$TD= 256
##END=
