# Supplementary material for: Dryinones: Structure Elucidation of Red Colorants from Submerged Cultures of Pleurotus dryinus
Source: J Nat Prod. 2025 Nov 3;88(11):2602–9. doi: 10.1021/acs.jnatprod.5c00926 (PMC12670701; doi:10.1021/acs.jnatprod.5c00926)
Supplement: Supplementary file 2 [file np5c00926_si_002.zip › NMR Data Dryinone B (2)/1H 1H COSY/acqus]

##TITLE= Parameter file, TopSpin 4.1.3
##JCAMPDX= 5.0
##DATATYPE= Parameter Values
##NPOINTS= 262	$$ modification sequence number
##ORIGIN= Bruker BioSpin GmbH
##OWNER= nmrsu
$$ 2024-10-08 13:06:14.491 +0200  nmrsu@CZC1249Y2W
$$ C:/Spektren/Hausmann/data/nmrsu/nmr/Oct08-2024_700_NBr/91/acqus
$$ process C:\Bruker\TopSpin4.1.3\prog\mod\xwish3.exe
##$ACQT0= 0
##$AMP= (0..31)
100 100 100 100 100 100 100 100 100 100 100 100 100 100 100 100 100 100
100 100 100 100 100 100 100 100 100 100 100 100 100 100
##$AMPCOIL= (0..32)
-1 0 0 0 0 0 0 0 0 0 0 0 0 0 0 0 0 0 0 0 0 0 0 0 0 0 0 0 0 0 0 0 0
##$AQSEQ= 0
##$AQ_mod= 3
##$AUNM= <au_getlcosy>
##$AUTOPOS= <9 >
##$BF1= 700.28
##$BF2= 700.28
##$BF3= 700.28
##$BF4= 700.28
##$BF5= 700.28
##$BF6= 700.28
##$BF7= 700.28
##$BF8= 700.28
##$BWFAC= (0..63)
0 0 0 0 0 0 0 0 0 0 0 0 0 0 0 0 0 0 0 0 0 0 0 0 0 0 0 0 0 0 0 0 0 0 0 0
0 0 0 0 0 0 0 0 0 0 0 0 0 0 0 0 0 0 0 0 0 0 0 0 0 0 0 0
##$BYTORDA= 0
##$CHANFCU= (0..24)
0 1 0 0 0 0 0 0 0 0 0 0 0 0 0 0 0 0 0 0 0 0 0 0 0
##$CHANREC= (0..24)
0 1 0 0 0 0 0 0 0 0 0 0 0 0 0 0 0 0 0 0 0 0 0 0 0
##$CHEMSTR= <none>
##$CNST= (0..63)
1 1 1 1 1 1 1 1 1 1 1 1 1 1 1 1 1 1 1 1 1 1 1 1 1 1 1 1 1 1 1 1 1 1 1 1
1 1 1 1 1 1 1 1 1 1 1 1 1 1 1 1 1 1 1 1 1 1 1 1 1 1 1 1
##$CPDPRG= (0..8)
<> <> <> <> <> <> <> <> <>
##$D= (0..63)
3e-06 1.946752 0 0 0 0 0 0 0 0 0 0.03 2e-05 4e-06 0 0 0.0002 0 0 0 0 0
0 0 0 0 0 0 0 0 0 0 0 0 0 0 0 0 0 0 0 0 0 0 0 0 0 0 0 0 0 0 0 0 0 0 0 0
0 0 0 0 0 0
##$DATE= 1728385572
##$DATE_START= 1728384982
##$DE= 10
##$DECBNUC= <off>
##$DECIM= 3200
##$DECNUC= <off>
##$DECSTAT= 4
##$DIGMOD= 1
##$DIGTYP= 17
##$DR= 32
##$DS= 16
##$DSPFIRM= 0
##$DSPFVS= 20
##$DTYPA= 2
##$EXP= <COSYGPSW>
##$ExpStatus= 4
##$FCUCHAN= (0..9)
0 1 0 0 0 0 0 0 0 0
##$FILCOR= 0
##$FL1= 0
##$FL2= 0
##$FL3= 0
##$FL4= 0
##$FN_INDIRECT= (0..7)
0 0 0 0 0 0 0 0
##$FOV= 0
##$FQ1LIST= <>
##$FQ2LIST= <>
##$FQ3LIST= <>
##$FQ4LIST= <>
##$FQ5LIST= <>
##$FQ6LIST= <>
##$FQ7LIST= <>
##$FQ8LIST= <>
##$FS= (0..7)
83 83 83 83 83 83 83 83
##$FTLPGN= 0
##$FW= 2.4e+08
##$FnILOOP= 0
##$FnMODE= 0
##$FnTYPE= 0
##$GPNAM= (0..31)
<> <SMSQ10.100> <> <> <> <> <> <> <> <> <> <> <> <> <> <> <> <> <> <> <>
<> <> <> <> <> <> <> <> <> <> <>
##$GPX= (0..31)
0 0 0 0 0 0 0 0 0 0 0 0 0 0 0 0 0 0 0 0 0 0 0 0 0 0 0 0 0 0 0 0
##$GPY= (0..31)
0 0 0 0 0 0 0 0 0 0 0 0 0 0 0 0 0 0 0 0 0 0 0 0 0 0 0 0 0 0 0 0
##$GPZ= (0..31)
0 10 0 0 0 0 0 0 0 0 0 0 0 0 0 0 0 0 0 0 0 0 0 0 0 0 0 0 0 0 0 0
##$GRPDLY= 68
##$HDDUTY= 20
##$HDRATE= 1
##$HGAIN= (0..3)
0 0 0 0
##$HL1= 0
##$HL2= 0
##$HL3= 0
##$HL4= 0
##$HOLDER= 9
##$HPMOD= (0..32)
0 0 0 0 0 0 0 0 0 0 0 0 0 0 0 0 0 0 0 0 0 0 0 0 0 0 0 0 0 0 0 0 0
##$HPPRGN= 0
##$IN= (0..63)
0.00011 0 0 0 0 0 0 0 0 0 0 0 0 0 0 0 0 0 0 0 0 0 0 0 0 0 0 0 0 0 0 0 0
0 0 0 0 0 0 0 0 0 0 0 0 0 0 0 0 0 0 0 0 0 0 0 0 0 0 0 0 0 0 0
##$INF= (0..7)
0 110 0 0 0 0 0 0
##$INP= (0..63)
0 0 0 0 0 0 0 0 0 0 0 0 0 0 0 0 0 0 0 0 0 0 0 0 0 0 0 0 0 0 0 0 0 0 0 0
0 0 0 0 0 0 0 0 0 0 0 0 0 0 0 0 0 0 0 0 0 0 0 0 0 0 0 0
##$INSTRUM= <Avance Neo>
##$INTEGFAC= (0..63)
0 0 0 0 0 0 0 0 0 0 0 0 0 0 0 0 0 0 0 0 0 0 0 0 0 0 0 0 0 0 0 0 0 0 0 0
0 0 0 0 0 0 0 0 0 0 0 0 0 0 0 0 0 0 0 0 0 0 0 0 0 0 0 0
##$L= (0..31)
1 1 1 1 1 1 1 1 1 1 1 1 1 1 1 1 1 1 1 1 1 1 1 1 1 1 1 1 1 1 1 1
##$LFILTER= 124.319999694824
##$LGAIN= -1.36137998104095
##$LINPSTP= 0
##$LOCKED= yes
##$LOCKFLD= 2754
##$LOCKGN= 138.571914672852
##$LOCKPOW= -34
##$LOCKPPM= 3.29999995231628
##$LOCNUC= <2H>
##$LOCPHAS= 318.4425
##$LOCSHFT= yes
##$LOCSW= 0
##$LTIME= 0.264923006296158
##$MASR= 5000
##$MULEXPNO= (0..15)
0 0 0 0 0 0 0 0 0 0 0 0 0 0 0 0
##$NBL= 1
##$NC= 0
##$NLOGCH= 4
##$NOVFLW= 0
##$NS= 1
##$NUC1= <1H>
##$NUC2= <off>
##$NUC3= <off>
##$NUC4= <off>
##$NUC5= <off>
##$NUC6= <off>
##$NUC7= <off>
##$NUC8= <off>
##$NUCLEUS= <off>
##$NUSLIST= <automatic>
##$NusAMOUNT= 100
##$NusFPNZ= no
##$NusJSP= 0
##$NusSEED= 54321
##$NusSPTYPE= 0
##$NusT2= 1
##$NusTD= 0
##$O1= 3044.45225799554
##$O2= 4201.68
##$O3= 4201.68
##$O4= 4201.68
##$O5= 4201.68
##$O6= 4201.68
##$O7= 4201.68
##$O8= 4201.68
##$OVERFLW= 0
##$P= (0..63)
7.98 7.98 15.96 0 0 16.5 25 50 20000 0 0 80000 80000 1000 0 0 1000 2500
100000 600 0 0 0 0 0 154 100000 7.98 0 1000 0 0 20000 0 0 0 0 0 0 0 2000
0 0 0 171 0 80000 46600 10000 30000 66000 0 2829 0 4000 0 0 0 0 0 0 0 0
0
##$PACOIL= (0..32)
1 4 0 2 3 0 0 0 0 0 0 0 0 0 0 0 0 0 0 0 0 0 0 0 0 0 0 0 0 0 0 0 0
##$PAPS= 0
##$PARMODE= 1
##$PCPD= (0..9)
0 80 0 0 0 0 0 0 0 0
##$PEXSEL= (0..9)
1 1 1 1 1 1 1 1 1 1
##$PHCOR= (0..31)
0 0 0 0 0 0 0 0 0 0 0 0 0 0 0 0 0 0 0 0 0 0 0 0 0 0 0 0 0 0 0 0
##$PHLIST= <>
##$PH_ref= 0
##$PL= (0..63)
120 120 120 120 120 120 120 120 120 120 120 120 120 120 120 120 120 120
120 120 120 120 120 120 120 120 120 120 120 120 120 120 120 120 120 120
120 120 120 120 120 120 120 120 120 120 120 120 120 120 120 120 120 120
120 120 120 120 120 120 120 120 120 120
##$PLSTEP= 0.1
##$PLSTRT= -6
##$PLW= (0..63)
0 13.91 0 0 0 0 0 0 0 3.5432e-05 1.4173 0.13841 0 0 0 0 0 0 13.91 0.13841
0 0 0 0 0 0 0 0.1494 0 1.4173 0 0 1.4173e-06 0 0 0 0 0 0 0 0 0 0 0 0 0
0 0 0 0 0 0 0 0 0 0 0 0 0 0 0 0 0 0
##$PLWMAX= (0..7)
139.7829 0 0 0 0 0 0 0
##$PQPHASE= 0
##$PQSCALE= 1
##$PR= 1
##$PRECHAN= (0..32)
-1 2 3 0 1 4 -1 -1 -1 -1 -1 -1 -1 -1 -1 -1 -1 -1 -1 -1 -1 -1 -1 -1 -1 -1
-1 -1 -1 -1 -1 -1 -1
##$PROBHD= <Z168794_0004 (CPP1.1 TCI 700S3 H&F-C/N-D-05 Z XT)>
##$PROBINPUTS= (0..15)
<1H/19F> <13C> <15N> <2H> <> <> <> <> <> <> <> <> <> <> <> <>
##$PULPROG= <cosygpppqf>
##$PW= 0
##$PYNM= <>
##$ProjAngle= 0
##$QNP= 0
##$RECCHAN= (0..9)
0 1 0 0 0 0 0 0 0 0
##$RECPH= 0
##$RECPRE= (0..24)
-1 0 -1 -1 -1 -1 -1 -1 -1 -1 -1 -1 -1 -1 -1 -1 -1 -1 -1 -1 -1 -1 -1 -1
-1
##$RECPRFX= (0..32)
1 1 1 0 1 0 0 0 0 0 0 0 0 0 0 0 0 0 0 0 0 0 0 0 0 0 0 0 0 0 0 0 0
##$RECSEL= (0..24)
0 1 0 0 0 0 0 0 0 0 0 0 0 0 0 0 0 0 0 0 0 0 0 0 0
##$RG= 101
##$RO= 0
##$RSEL= (0..24)
0 1 0 0 0 0 0 0 0 0 0 0 0 0 0 0 0 0 0 0 0 0 0 0 0
##$SAMPLEID= <>
##$SELREC= (0..24)
0 0 0 0 0 0 0 0 0 0 0 0 0 0 0 0 0 0 0 0 0 0 0 0 0
##$SFO1= 700.283044452258
##$SFO2= 700.28420168
##$SFO3= 700.28420168
##$SFO4= 700.28420168
##$SFO5= 700.28420168
##$SFO6= 700.28420168
##$SFO7= 700.28420168
##$SFO8= 700.28420168
##$SOLVENT= <MeOD>
##$SOLVOLD= <off>
##$SP= (0..63)
120 120 120 120 120 120 120 120 120 120 120 120 120 120 120 120 120 120
120 120 120 120 120 120 120 120 120 120 120 120 120 120 120 120 120 120
120 120 120 120 120 120 120 120 120 120 120 120 120 120 120 120 120 120
120 120 120 120 120 120 120 120 120 120
##$SPECTR= 0
##$SPINCNT= 0
##$SPNAM= (0..63)
<> <Gaus1_270.1000> <Gaus1_180r.1000> <> <> <Sinc1.1000> <Squa100.1000>
<> <Squa100.1000> <> <Sinc1.1000> <Sinc1.1000> <> <> <> <> <> <> <> <Sinc1.1000>
<Sinc1.1000> <Sinc1.1000> <Sinc1.1000> <> <> <> <> <> <> <Crp60,20,20.10>
<Bip720,50,20.1> <> <> <Sinc1.1000> <Rsnob.1000> <Gaus1_180r.1000> <Gaus1_180r.1000>
<Crp_psyche.20> <> <> <Gaus1_180i.1000> <Squa100.1000> <> <> <> <> <Reburp.1000>
<> <> <> <> <> <> <> <> <> <> <> <> <> <> <> <> <>
##$SPOAL= (0..63)
0.5 1 0.5 0.5 0.5 0.5 0.5 0.5 0.5 0.5 0.5 0.5 0.5 0.5 0.5 0.5 0.5 0.5 0.5
1 1 1 1 0.5 0.5 0.5 0.5 0.5 0.5 0.5 0.5 0.5 0.5 0.5 0.5 0.5 0.5 0.5 0.5
0.5 0.5 0.5 0.5 0.5 0.5 0.5 0.5 0.5 0.5 0.5 0.5 0.5 0.5 0.5 0.5 0.5 0.5
0.5 0.5 0.5 0.5 0.5 0.5 0.5
##$SPOFFS= (0..63)
0 0 0 0 0 0 0 0 0 0 0 0 0 0 0 0 0 0 0 0 0 0 0 0 0 0 0 0 0 0 0 0 0 0 0 0
0 0 0 0 0 0 0 0 0 0 0 0 0 0 0 0 0 0 0 0 0 0 0 0 0 0 0 0
##$SPPEX= (0..63)
0 0 0 0 0 0 0 0 0 0 0 0 0 0 0 0 0 0 0 0 0 0 0 0 0 0 0 0 0 0 0 0 0 0 0 0
0 0 0 0 0 0 0 0 0 0 0 0 0 0 0 0 0 0 0 0 0 0 0 0 0 0 0 0
##$SPW= (0..63)
0 7.3535e-06 3.2682e-06 0 0 0.0025542 3.5432e-05 0 8.8579e-08 0 0.0025542
0.0025542 0 0 0 0 0 0 0 5.216872e-06 8.109458e-06 3.786542e-06 2.042051e-05
0 0 0 0 0 0 0.033835 1.9387 0 0 0.00015964 3.573e-05 3.2682e-06 0.00020917
0.00011685 0 0 4.8018e-06 8.8579e-08 0 0 0 0 0.066752 0 0 0 0 0 0 0 0 0
0 0 0 0 0 0 0 0
##$SUBNAM= (0..9)
<> <> <> <> <> <> <> <> <> <>
##$SW= 8.92496262691692
##$SWIBOX= (0..32)
0 3 0 0 0 0 0 0 0 0 0 0 0 0 0 0 0 0 0 0 0 0 0 0 0 0 0 0 0 0 0 0 0
##$SW_h= 6250
##$SWfinal= 0
##$SigLockShift= 0
##$TD= 2048
##$TD0= 1
##$TD_INDIRECT= (0..7)
0 256 0 0 0 0 0 0
##$TDav= 1
##$TE= 302.9991
##$TE1= 307.3286
##$TE2= 0
##$TE3= 0
##$TE4= 0
##$TEG= 300
##$TE_MAGNET= 0
##$TE_PIDX= 1
##$TE_RAW= 307.3286
##$TE_STAB= (0..9)
2 2 0 0 0 0 0 0 0 0
##$TOTROT= (0..63)
0 0 0 0 0 0 0 0 0 0 0 0 0 0 0 0 0 0 0 0 0 0 0 0 0 0 0 0 0 0 0 0 0 0 0 0
0 0 0 0 0 0 0 0 0 0 0 0 0 0 0 0 0 0 0 0 0 0 0 0 0 0 0 0
##$TUBE_TYPE= <>
##$USERA1= <>
##$USERA2= <>
##$USERA3= <>
##$USERA4= <>
##$USERA5= <>
##$UUID= <4486b03a-a0f8-47f9-a192-77429fa833b4>
##$V9= 5
##$VALIDCODE= -1
##$VALIST= <>
##$VCLIST= <>
##$VDLIST= <>
##$VPLIST= <>
##$VTLIST= <>
##$WBST= 1024
##$WBSW= (0..7)
4 10 10 10 10 10 10 10
##$XGAIN= (0..3)
0 0 0 0
##$XL= 0
##$YL= 0
##$YMAX_a= 170227959
##$YMIN_a= -313306203
##$ZGOPTNS= <>
##$ZL1= 120
##$ZL2= 120
##$ZL3= 120
##$ZL4= 120
##$scaledByNS= no
##$scaledByRG= no
##$shimCoilTempK= 299.15
##END=
