# Supplementary material for: Dryinones: Structure Elucidation of Red Colorants from Submerged Cultures of Pleurotus dryinus
Source: J Nat Prod. 2025 Nov 3;88(11):2602–9. doi: 10.1021/acs.jnatprod.5c00926 (PMC12670701; doi:10.1021/acs.jnatprod.5c00926)
Supplement: Supplementary file 2 [file np5c00926_si_002.zip › NMR Data Dryinone B (2)/1H 1H COSY/audita.txt]

##TITLE= Audit trail, TopSpin 4.1.3
##JCAMPDX= 5.01
##ORIGIN= Bruker BioSpin GmbH
##OWNER= root
$$ /root/.topspin-BladeEpu/local_acqu/Oct08-2024_700_NBr/91/audita.txt
##AUDIT TRAIL=  $$ (NUMBER, WHEN, WHO, WHERE, PROCESS, VERSION, WHAT)
(   1,<2024-10-08 10:56:22.773 +0000>,<CZC1249Y2W\nmrsu>,<CZC1249Y2W>,<go4>,<TopSpin 4.1.3>,
      <acquisition in progress>)
$$ C:/Spektren/Hausmann/data/nmrsu/nmr/Oct08-2024_700_NBr/91/audita.txt
(   2,<2024-10-08 11:06:12.184 +0000>,<CZC1249Y2W\nmrsu>,<CZC1249Y2W>,<go4>,<TopSpin 4.1.3>,
      <created by zg on 'Avance Neo' (CZC1249Y2W) by user 'CZC1249Y2W\nmrsu'
       on data set with UUID 'f4b97692-8563-11ef-96d0-0030d627f2c3'
       started at 2024-10-08 10:56:22.797 +0000, POWCHK enabled, PULCHK disabled,
       completed at 2024-10-08 11:06:12.182 +0000
       configuration hash MD5:
       F6 10 67 63 C9 6F D4 94 CB 02 48 65 1D 3D 16 FB
       double data hash MD5: 2K * 256
       B7 24 A7 CF 01 02 D0 27 21 19 60 B9 01 EF B1 2A>)
(   3,<2024-10-08 13:06:14.379 +0200>,<nmrsu>,<CZC1249Y2W>,<xwish3>,<TopSpin 4.1.3>,
      <ICON-NMR User ID: nmrsu
       double data hash MD5: 2K * 256
       B7 24 A7 CF 01 02 D0 27 21 19 60 B9 01 EF B1 2A>)
##END=

$$ hash MD5
$$ BD A8 F7 6F 0A 93 DC 79 34 10 42 EB 9E 85 F7 07
