# Supplementary material for: Dryinones: Structure Elucidation of Red Colorants from Submerged Cultures of Pleurotus dryinus
Source: J Nat Prod. 2025 Nov 3;88(11):2602–9. doi: 10.1021/acs.jnatprod.5c00926 (PMC12670701; doi:10.1021/acs.jnatprod.5c00926)
Supplement: Supplementary file 2 [file np5c00926_si_002.zip › NMR Data Dryinone B (2)/1H 1H COSY/pdata/1/auditp.txt]

##TITLE= Audit trail, TopSpin 4.1.3
##JCAMPDX= 5.01
##ORIGIN= Bruker BioSpin GmbH
##OWNER= nmrsu
$$ C:/Spektren/Hausmann/data/nmrsu/nmr/Oct08-2024_700_NBr/91/pdata/1/auditp.txt
##AUDIT TRAIL=  $$ (NUMBER, WHEN, WHO, WHERE, PROCESS, VERSION, WHAT)
(   1,<2024-10-08 10:56:22.773 +0000>,<CZC1249Y2W\nmrsu>,<CZC1249Y2W>,<go4>,<TopSpin 4.1.3>,
      <acquisition in progress>)
(   2,<2024-10-08 13:01:29.944 +0200>,<nmrsu>,<CZC1249Y2W>,<proc2d>,<TopSpin 4.1.3>,
      <Start of raw data processing
       xfb F2: SI = 1K WDW = 4 SSB = 0 FT_mod = 6 PKNL = 1 F1: SI = 1K ME_mod = 2 NCOEF = 32 WDW = 4 SSB = 0 FT_mod = 6 FCOR = 0.5 PH_mod = 2
       data hash MD5: 1K * 1K
       77 48 29 8D 08 7E 3D 42 24 98 54 59 7D 1B 87 DD>)
(   3,<2024-10-08 13:06:15.587 +0200>,<nmrsu/nmrsu>,<CZC1249Y2W>,<proc2d>,<TopSpin 4.1.3>,
      <Start of raw data processing
       xfb same F2: SI = 1K WDW = 4 SSB = 0 FT_mod = 6 PKNL = 1 F1: SI = 1K ME_mod = 2 NCOEF = 32 WDW = 4 SSB = 0 FT_mod = 6 FCOR = 0.5 PH_mod = 2
       data hash MD5: 1K * 1K
       1D F6 05 4A 15 26 05 93 A6 60 87 AE 58 44 73 06>)
(   4,<2024-10-08 13:06:15.681 +0200>,<nmrsu/nmrsu>,<CZC1249Y2W>,<proc2d>,<TopSpin 4.1.3>,
      <abs2 F2: ABSG = 5 ABSF1 = 8.6911 ABSF2 = -0.233905
       data hash MD5: 1K * 1K
       B0 A1 E9 EE E4 82 14 AB AF E3 91 61 9C 43 88 95>)
(   5,<2024-10-08 13:06:15.762 +0200>,<nmrsu/nmrsu>,<CZC1249Y2W>,<proc2d>,<TopSpin 4.1.3>,
      <abs1 F1: ABSG = 5 ABSF1 = 10.7195 ABSF2 = -2.262319
       data hash MD5: 1K * 1K
       18 40 AE 98 67 29 77 10 41 7F D0 24 0A BA 39 9D>)
(   6,<2024-10-08 13:06:15.823 +0200>,<nmrsu/nmrsu>,<CZC1249Y2W>,<proc2d>,<TopSpin 4.1.3>,
      <sym
       data hash MD5: 1K * 1K
       31 C2 D3 AB 74 18 05 DD 79 E4 D3 B3 F4 59 2A 37>)
(   7,<2024-10-08 13:06:17.025 +0200>,<nmrsu/nmrsu>,<CZC1249Y2W>,<xwish3>,<TopSpin 4.1.3>,
      <ICON-NMR User ID: nmrsu
       data hash MD5: 1K * 1K
       31 C2 D3 AB 74 18 05 DD 79 E4 D3 B3 F4 59 2A 37>)
(   8,<2024-10-08 15:11:33.148 +0200>,<nmrsu>,<CZC1249Y2W>,<proc2d>,<TopSpin 4.1.3>,
      <Start of raw data processing
       xfb F2: SI = 1K WDW = 4 SSB = 0 FT_mod = 6 PKNL = 1 F1: SI = 1K ME_mod = 2 NCOEF = 32 WDW = 4 SSB = 0 FT_mod = 6 FCOR = 0.5 PH_mod = 2
       data hash MD5: 1K * 1K
       1D F6 05 4A 15 26 05 93 A6 60 87 AE 58 44 73 06>)
##END=

$$ hash MD5
$$ F6 68 6A C9 D0 21 FE 40 C0 24 A9 55 CB 67 3E C6
